# Supplementary material for: A review of raptor carcass persistence trials and the practical implications for fatality estimation at wind farms
Source: PeerJ. 2022 Nov 15;10:e14163. doi: 10.7717/peerj.14163 (PMC9673768; doi:10.7717/peerj.14163)
Supplement: Supplemental Information 1 [file peerj-10-14163-s001.csv]

CarcassID	Site	Source	Trial	Biome	ScientificName	CommonName	Year	Country	Region	LastVisible	FirstGone
1	WolfeIslandWF	Stantec11	WolfeIslandWF2011	TBMF	Unknown	Unknown	2011	Canada	NorthAmerica	14	Inf
2	WolfeIslandWF	Stantec11	WolfeIslandWF2011	TBMF	Unknown	Unknown	2011	Canada	NorthAmerica	14	Inf
3	WolfeIslandWF	Stantec11	WolfeIslandWF2011	TBMF	Unknown	Unknown	2011	Canada	NorthAmerica	14	Inf
4	WolfeIslandWF	Stantec11	WolfeIslandWF2011	TBMF	Unknown	Unknown	2011	Canada	NorthAmerica	14	Inf
5	WolfeIslandWF	Stantec11	WolfeIslandWF2011	TBMF	Unknown	Unknown	2011	Canada	NorthAmerica	14	Inf
6	WolfeIslandWF	Stantec11	WolfeIslandWF2011	TBMF	Unknown	Unknown	2011	Canada	NorthAmerica	10.5	14
7	WolfeIslandWF	Stantec12	WolfeIslandWF2011	TBMF	Unknown	Unknown	2011	Canada	NorthAmerica	14	Inf
8	WolfeIslandWF	Stantec12	WolfeIslandWF2011	TBMF	Unknown	Unknown	2011	Canada	NorthAmerica	14	Inf
9	WolfeIslandWF	Stantec12	WolfeIslandWF2011	TBMF	Unknown	Unknown	2011	Canada	NorthAmerica	14	Inf
10	WolfeIslandWF	Stantec12	WolfeIslandWF2011	TBMF	Unknown	Unknown	2011	Canada	NorthAmerica	10.5	14
11	WolfeIslandWF	Stantec12	WolfeIslandWF2010	TBMF	Unknown	Unknown	2010	Canada	NorthAmerica	14	Inf
12	WolfeIslandWF	Stantec11	WolfeIslandWF2010	TBMF	Unknown	Unknown	2010	Canada	NorthAmerica	14	Inf
13	WolfeIslandWF	Stantec11	WolfeIslandWF2010	TBMF	Unknown	Unknown	2010	Canada	NorthAmerica	14	Inf
14	WolfeIslandWF	Stantec11	WolfeIslandWF2010	TBMF	Unknown	Unknown	2010	Canada	NorthAmerica	14	Inf
15	WolfeIslandWF	Stantec11	WolfeIslandWF2010	TBMF	Unknown	Unknown	2010	Canada	NorthAmerica	14	Inf
16	WolfeIslandWF	Stantec11	WolfeIslandWF2010	TBMF	Unknown	Unknown	2010	Canada	NorthAmerica	7	10.5
17	WolfeIslandWF	Stantec11	WolfeIslandWF2010	TBMF	Unknown	Unknown	2010	Canada	NorthAmerica	7	10.5
18	WolfeIslandWF	Stantec11	WolfeIslandWF2010	TBMF	Unknown	Unknown	2010	Canada	NorthAmerica	14	Inf
19	WolfeIslandWF	Stantec11	WolfeIslandWF2010	TBMF	Unknown	Unknown	2010	Canada	NorthAmerica	14	Inf
20	WolfeIslandWF	Stantec11	WolfeIslandWF2010	TBMF	Unknown	Unknown	2010	Canada	NorthAmerica	14	Inf
21	WolfeIslandWF	Stantec11	WolfeIslandWF2010	TBMF	Unknown	Unknown	2010	Canada	NorthAmerica	14	Inf
22	WolfeIslandWF	Stantec11	WolfeIslandWF2010	TBMF	Unknown	Unknown	2010	Canada	NorthAmerica	14	Inf
23	WolfeIslandWF	Stantec11	WolfeIslandWF2010	TBMF	Unknown	Unknown	2010	Canada	NorthAmerica	14	Inf
24	WolfeIslandWF	Stantec11	WolfeIslandWF2010	TBMF	Unknown	Unknown	2010	Canada	NorthAmerica	14	Inf
25	WolfeIslandWF	Stantec11	WolfeIslandWF2011	TBMF	Unknown	Unknown	2011	Canada	NorthAmerica	14	Inf
26	WolfeIslandWF	Stantec11	WolfeIslandWF2011	TBMF	Unknown	Unknown	2011	Canada	NorthAmerica	14	Inf
27	WolfeIslandWF	Stantec14	WolfeIslandWF2012	TBMF	Unknown	Unknown	2012	Canada	NorthAmerica	14	Inf
28	WolfeIslandWF	Stantec14	WolfeIslandWF2012	TBMF	Unknown	Unknown	2012	Canada	NorthAmerica	3.5	7
29	WolfeIslandWF	Stantec14	WolfeIslandWF2012	TBMF	Unknown	Unknown	2012	Canada	NorthAmerica	10.5	14
30	WolfeIslandWF	Stantec14	WolfeIslandWF2012	TBMF	Unknown	Unknown	2012	Canada	NorthAmerica	14	Inf
31	AltamontPass	Orloff92	AltamontPass1992	TGSS	Unknown	Unknown	1989	USA	NorthAmerica	0	2
32	AltamontPass	Orloff92	AltamontPass1992	TGSS	Unknown	Unknown	1989	USA	NorthAmerica	2	3
33	AltamontPass	Orloff92	AltamontPass1992	TGSS	Unknown	Unknown	1989	USA	NorthAmerica	3	7
34	AltamontPass	Orloff92	AltamontPass1992	TGSS	Unknown	Unknown	1989	USA	NorthAmerica	7	Inf
35	AltamontPass	Orloff92	AltamontPass1992	TGSS	Unknown	Unknown	1989	USA	NorthAmerica	7	Inf
36	AltamontPass	Orloff92	AltamontPass1992	TGSS	Unknown	Unknown	1989	USA	NorthAmerica	7	Inf
37	AltamontPass	Orloff92	AltamontPass1992	TGSS	Unknown	Unknown	1989	USA	NorthAmerica	7	Inf
38	AltamontPass	Orloff92	AltamontPass1992	TGSS	Unknown	Unknown	1990	USA	NorthAmerica	0	7
39	AltamontPass	Orloff92	AltamontPass1992	TGSS	Unknown	Unknown	1990	USA	NorthAmerica	7	Inf
40	AltamontPass	Orloff92	AltamontPass1992	TGSS	Unknown	Unknown	1990	USA	NorthAmerica	7	Inf
41	AltamontPass	Orloff92	AltamontPass1992	TGSS	Unknown	Unknown	1990	USA	NorthAmerica	7	Inf
42	AltamontPass	Orloff92	AltamontPass1992	TGSS	Unknown	Unknown	1990	USA	NorthAmerica	7	Inf
43	AltamontPass	Orloff92	AltamontPass1992	TGSS	Unknown	Unknown	1990	USA	NorthAmerica	7	Inf
44	AltamontPass	Orloff92	AltamontPass1992	TGSS	Unknown	Unknown	1990	USA	NorthAmerica	7	Inf
45	AltamontPass	Orloff92	AltamontPass1992	TGSS	Unknown	Unknown	1990	USA	NorthAmerica	7	Inf
46	AltamontPass	Orloff92	AltamontPass1992	TGSS	Unknown	Unknown	1989	USA	NorthAmerica	7	Inf
47	AltamontPass	Orloff92	AltamontPass1992	TGSS	Unknown	Unknown	1989	USA	NorthAmerica	7	Inf
48	AltamontPass	Orloff92	AltamontPass1992	TGSS	Unknown	Unknown	1989	USA	NorthAmerica	7	Inf
49	AltamontPass	Orloff92	AltamontPass1992	TGSS	Unknown	Unknown	1989	USA	NorthAmerica	7	Inf
50	AltamontPass	Orloff92	AltamontPass1992	TGSS	Unknown	Unknown	1989	USA	NorthAmerica	0	7
51	AltamontPass	Orloff92	AltamontPass1992	TGSS	Unknown	Unknown	1989	USA	NorthAmerica	0	7
52	AltamontPass	Orloff92	AltamontPass1992	TGSS	Unknown	Unknown	1989	USA	NorthAmerica	0	7
53	AltamontPass	Orloff92	AltamontPass1992	TGSS	Unknown	Unknown	1989	USA	NorthAmerica	0	7
54	AltamontPass	Orloff92	AltamontPass1992	TGSS	Unknown	Unknown	1989	USA	NorthAmerica	0	7
55	AltamontPass	Orloff92	AltamontPass1992	TGSS	Unknown	Unknown	1990	USA	NorthAmerica	0	7
56	AltamontPass	Orloff92	AltamontPass1992	TGSS	Unknown	Unknown	1990	USA	NorthAmerica	7	Inf
57	AltamontPass	Orloff92	AltamontPass1992	TGSS	Unknown	Unknown	1990	USA	NorthAmerica	7	Inf
58	AltamontPass	Orloff92	AltamontPass1992	TGSS	Unknown	Unknown	1990	USA	NorthAmerica	7	Inf
59	AltamontPass	Orloff92	AltamontPass1992	TGSS	Unknown	Unknown	1990	USA	NorthAmerica	7	Inf
60	AltamontPass	Orloff92	AltamontPass1992	TGSS	Unknown	Unknown	1990	USA	NorthAmerica	7	Inf
61	AltamontPass	Smallwood10	AltamontPass2010	TGSS	AccipiterCooperii	CoopersHawk	2006	USA	NorthAmerica	280	Inf
62	AltamontPass	Smallwood10	AltamontPass2010	TGSS	ButeoJamaicensis	RedtailedHawk	2006	USA	NorthAmerica	28	31
63	AltamontPass	Smallwood10	AltamontPass2010	TGSS	AccipiterStriatus	SharpshinnedHawk	2006	USA	NorthAmerica	112	Inf
64	AltamontPass	Smallwood10	AltamontPass2010	TGSS	ButeoJamaicensis	RedtailedHawk	2006	USA	NorthAmerica	42	46
65	AltamontPass	Smallwood10	AltamontPass2010	TGSS	AccipiterCooperii	CoopersHawk	2006	USA	NorthAmerica	1	2
66	AltamontPass	Smallwood10	AltamontPass2010	TGSS	ButeoJamaicensis	RedtailedHawk	2006	USA	NorthAmerica	10	11
67	AltamontPass	Smallwood10	AltamontPass2010	TGSS	ButeoJamaicensis	RedtailedHawk	2006	USA	NorthAmerica	3	4
68	AltamontPass	Smallwood10	AltamontPass2010	TGSS	AccipiterCooperii	CoopersHawk	2006	USA	NorthAmerica	1	2
69	AltamontPass	Smallwood10	AltamontPass2010	TGSS	AccipiterCooperii	CoopersHawk	2006	USA	NorthAmerica	0	1
70	AltamontPass	Smallwood10	AltamontPass2010	TGSS	ElanusLeucrurus	WhitetailedKite	2006	USA	NorthAmerica	28	Inf
71	AltamontPass	Smallwood10	AltamontPass2010	TGSS	ButeoJamaicensis	RedtailedHawk	2006	USA	NorthAmerica	3	4
72	BraesofDouneWF	Urquhart16	BraesofDoune2016	TBMF	ButeoButeo	CommonBuzzard	Unknown	UK	Europe	3	5
73	BraesofDouneWF	Urquhart16	BraesofDoune2016	TBMF	ButeoButeo	CommonBuzzard	Unknown	UK	Europe	3	5
74	BraesofDouneWF	Urquhart16	BraesofDoune2016	TBMF	ButeoButeo	CommonBuzzard	Unknown	UK	Europe	3	5
75	BraesofDouneWF	Urquhart16	BraesofDoune2016	TBMF	ButeoButeo	CommonBuzzard	Unknown	UK	Europe	8	10
76	BraesofDouneWF	Urquhart16	BraesofDoune2016	TBMF	ButeoButeo	CommonBuzzard	Unknown	UK	Europe	10	15
77	BraesofDouneWF	Urquhart16	BraesofDoune2016	TBMF	ButeoButeo	CommonBuzzard	Unknown	UK	Europe	25	30
78	BraesofDouneWF	Urquhart16	BraesofDoune2016	TBMF	ButeoButeo	CommonBuzzard	Unknown	UK	Europe	95	Inf
79	BraesofDouneWF	Urquhart16	BraesofDoune2016	TBMF	ButeoButeo	CommonBuzzard	Unknown	UK	Europe	95	Inf
80	BraesofDouneWF	Urquhart16	BraesofDoune2016	TBMF	ButeoButeo	CommonBuzzard	Unknown	UK	Europe	95	Inf
81	BraesofDouneWF	Urquhart16	BraesofDoune2016	TBMF	ButeoButeo	CommonBuzzard	Unknown	UK	Europe	95	Inf
82	BraesofDouneWF	Urquhart16	BraesofDoune2016	TBMF	ButeoButeo	CommonBuzzard	Unknown	UK	Europe	95	Inf
83	BraesofDouneWF	Urquhart16	BraesofDoune2016	TBMF	ButeoButeo	CommonBuzzard	Unknown	UK	Europe	95	Inf
84	BraesofDouneWF	Urquhart16	BraesofDoune2016	TBMF	ButeoButeo	CommonBuzzard	Unknown	UK	Europe	95	Inf
85	BraesofDouneWF	Urquhart16	BraesofDoune2016	TBMF	ButeoButeo	CommonBuzzard	Unknown	UK	Europe	95	Inf
86	BraesofDouneWF	Urquhart16	BraesofDoune2016	TBMF	ButeoButeo	CommonBuzzard	Unknown	UK	Europe	95	Inf
87	BraesofDouneWF	Urquhart16	BraesofDoune2016	TBMF	ButeoButeo	CommonBuzzard	Unknown	UK	Europe	95	Inf
88	BraesofDouneWF	Urquhart16	BraesofDoune2016	TBMF	ButeoButeo	CommonBuzzard	Unknown	UK	Europe	95	Inf
89	BraesofDouneWF	Urquhart16	BraesofDoune2016	TBMF	ButeoButeo	CommonBuzzard	Unknown	UK	Europe	95	Inf
90	BraesofDouneWF	Urquhart16	BraesofDoune2016	TBMF	ButeoButeo	CommonBuzzard	Unknown	UK	Europe	95	Inf
91	BraesofDouneWF	Urquhart16	BraesofDoune2016	TBMF	ButeoButeo	CommonBuzzard	Unknown	UK	Europe	95	Inf
92	BraesofDouneWF	Urquhart16	BraesofDoune2016	TBMF	ButeoButeo	CommonBuzzard	Unknown	UK	Europe	95	Inf
93	BraesofDouneWF	Urquhart16	BraesofDoune2016	TBMF	ButeoButeo	CommonBuzzard	Unknown	UK	Europe	95	Inf
94	BraesofDouneWF	Urquhart16	BraesofDoune2016	TBMF	ButeoButeo	CommonBuzzard	Unknown	UK	Europe	95	Inf
95	BraesofDouneWF	Urquhart16	BraesofDoune2016	TBMF	ButeoButeo	CommonBuzzard	Unknown	UK	Europe	95	Inf
96	BraesofDouneWF	Urquhart16	BraesofDoune2016	TBMF	ButeoButeo	CommonBuzzard	Unknown	UK	Europe	95	Inf
97	BraesofDouneWF	Urquhart16	BraesofDoune2016	TBMF	ButeoButeo	CommonBuzzard	Unknown	UK	Europe	95	Inf
98	BraesofDouneWF	Urquhart16	BraesofDoune2016	TBMF	ButeoButeo	CommonBuzzard	Unknown	UK	Europe	95	Inf
99	BraesofDouneWF	Urquhart16	BraesofDoune2016	TBMF	ButeoButeo	CommonBuzzard	Unknown	UK	Europe	95	Inf
100	BraesofDouneWF	Urquhart16	BraesofDoune2016	TBMF	ButeoButeo	CommonBuzzard	Unknown	UK	Europe	95	Inf
101	BraesofDouneWF	Urquhart16	BraesofDoune2016	TBMF	ButeoButeo	CommonBuzzard	Unknown	UK	Europe	95	Inf
102	BraesofDouneWF	Urquhart16	BraesofDoune2016	TBMF	ButeoButeo	CommonBuzzard	Unknown	UK	Europe	95	Inf
103	BraesofDouneWF	Urquhart16	BraesofDoune2016	TBMF	ButeoButeo	CommonBuzzard	Unknown	UK	Europe	95	Inf
104	BraesofDouneWF	Urquhart16	BraesofDoune2016	TBMF	ButeoButeo	CommonBuzzard	Unknown	UK	Europe	95	Inf
105	BraesofDouneWF	Urquhart16	BraesofDoune2016	TBMF	ButeoButeo	CommonBuzzard	Unknown	UK	Europe	95	Inf
106	BraesofDouneWF	Urquhart16	BraesofDoune2016	TBMF	ButeoButeo	CommonBuzzard	Unknown	UK	Europe	95	Inf
107	BraesofDouneWF	Urquhart16	BraesofDoune2016	TBMF	ButeoButeo	CommonBuzzard	Unknown	UK	Europe	95	Inf
108	BraesofDouneWF	Urquhart16	BraesofDoune2016	TBMF	ButeoButeo	CommonBuzzard	Unknown	UK	Europe	95	Inf
109	BraesofDouneWF	Urquhart16	BraesofDoune2016	TBMF	ButeoButeo	CommonBuzzard	Unknown	UK	Europe	95	Inf
110	BraesofDouneWF	Urquhart16	BraesofDoune2016	TBMF	ButeoButeo	CommonBuzzard	Unknown	UK	Europe	95	Inf
111	BraesofDouneWF	Urquhart16	BraesofDoune2016	TBMF	ButeoButeo	CommonBuzzard	Unknown	UK	Europe	95	Inf
112	RangeyOilField	Lehman10	RangeyOilField2010	DXS	AquilaChrysaetos	GoldenEagle	2002	USA	NorthAmerica	15	15
113	RangeyOilField	Lehman10	RangeyOilField2010	DXS	AquilaChrysaetos	GoldenEagle	2002	USA	NorthAmerica	26	26
114	RangeyOilField	Lehman10	RangeyOilField2010	DXS	AquilaChrysaetos	GoldenEagle	2002	USA	NorthAmerica	30	Inf
115	RangeyOilField	Lehman10	RangeyOilField2010	DXS	AquilaChrysaetos	GoldenEagle	2002	USA	NorthAmerica	30	Inf
116	RangeyOilField	Lehman10	RangeyOilField2010	DXS	AquilaChrysaetos	GoldenEagle	2002	USA	NorthAmerica	30	Inf
117	RangeyOilField	Lehman10	RangeyOilField2010	DXS	AquilaChrysaetos	GoldenEagle	2002	USA	NorthAmerica	30	Inf
118	RangeyOilField	Lehman10	RangeyOilField2010	DXS	AquilaChrysaetos	GoldenEagle	2002	USA	NorthAmerica	38	Inf
119	RangeyOilField	Lehman10	RangeyOilField2010	DXS	AquilaChrysaetos	GoldenEagle	2002	USA	NorthAmerica	38	Inf
120	RangeyOilField	Lehman10	RangeyOilField2010	DXS	AquilaChrysaetos	GoldenEagle	2002	USA	NorthAmerica	38	Inf
121	RangeyOilField	Lehman10	RangeyOilField2010	DXS	AquilaChrysaetos	GoldenEagle	2002	USA	NorthAmerica	38	Inf
122	RangeyOilField	Lehman10	RangeyOilField2010	DXS	AquilaChrysaetos	GoldenEagle	2002	USA	NorthAmerica	38	Inf
123	RangeyOilField	Lehman10	RangeyOilField2010	DXS	AquilaChrysaetos	GoldenEagle	2002	USA	NorthAmerica	38	Inf
124	RangeyOilField	Lehman10	RangeyOilField2010	DXS	AquilaChrysaetos	GoldenEagle	2002	USA	NorthAmerica	38	Inf
125	RangeyOilField	Lehman10	RangeyOilField2010	DXS	AquilaChrysaetos	GoldenEagle	2002	USA	NorthAmerica	38	Inf
126	RangeyOilField	Lehman10	RangeyOilField2010	DXS	AquilaChrysaetos	GoldenEagle	2002	USA	NorthAmerica	38	Inf
127	RangeyOilField	Lehman10	RangeyOilField2010	DXS	AquilaChrysaetos	GoldenEagle	2002	USA	NorthAmerica	38	Inf
128	RangeyOilField	Lehman10	RangeyOilField2010	DXS	AquilaChrysaetos	GoldenEagle	2002	USA	NorthAmerica	38	Inf
129	RangeyOilField	Lehman10	RangeyOilField2010	DXS	AquilaChrysaetos	GoldenEagle	2002	USA	NorthAmerica	38	Inf
130	RangeyOilField	Lehman10	RangeyOilField2010	DXS	AquilaChrysaetos	GoldenEagle	2002	USA	NorthAmerica	38	Inf
131	RangeyOilField	Lehman10	RangeyOilField2010	DXS	AquilaChrysaetos	GoldenEagle	2002	USA	NorthAmerica	38	Inf
132	RangeyOilField	Lehman10	RangeyOilField2010	DXS	AquilaChrysaetos	GoldenEagle	2002	USA	NorthAmerica	38	Inf
133	RangeyOilField	Lehman10	RangeyOilField2010	DXS	AquilaChrysaetos	GoldenEagle	2002	USA	NorthAmerica	38	Inf
134	RangeyOilField	Lehman10	RangeyOilField2010	DXS	AquilaChrysaetos	GoldenEagle	2002	USA	NorthAmerica	38	Inf
135	RangeyOilField	Lehman10	RangeyOilField2010	DXS	AquilaChrysaetos	GoldenEagle	2002	USA	NorthAmerica	38	Inf
136	RangeyOilField	Lehman10	RangeyOilField2010	DXS	AquilaChrysaetos	GoldenEagle	2002	USA	NorthAmerica	38	Inf
137	RangeyOilField	Lehman10	RangeyOilField2010	DXS	AquilaChrysaetos	GoldenEagle	2002	USA	NorthAmerica	38	Inf
138	RangeyOilField	Lehman10	RangeyOilField2010	DXS	AquilaChrysaetos	GoldenEagle	2002	USA	NorthAmerica	38	Inf
139	RangeyOilField	Lehman10	RangeyOilField2010	DXS	HaliaeetusLucocephalus	BaldEagle	2002	USA	NorthAmerica	38	Inf
140	RangeyOilField	Lehman10	RangeyOilField2010	DXS	HaliaeetusLucocephalus	BaldEagle	2002	USA	NorthAmerica	38	Inf
141	AltamontPass	Smallwood05	Altamont2005	TGSS	ButeoJamaicensis	RedtailedHawk	1998	USA	NorthAmerica	180	Inf
142	AltamontPass	Smallwood05	Altamont2005	TGSS	ButeoJamaicensis	RedtailedHawk	1998	USA	NorthAmerica	180	Inf
143	AltamontPass	Smallwood05	Altamont2005	TGSS	ButeoJamaicensis	RedtailedHawk	1998	USA	NorthAmerica	180	Inf
144	AltamontPass	Smallwood05	Altamont2005	TGSS	ButeoJamaicensis	RedtailedHawk	1998	USA	NorthAmerica	180	Inf
145	AltamontPass	Smallwood05	Altamont2005	TGSS	ButeoJamaicensis	RedtailedHawk	1998	USA	NorthAmerica	180	Inf
146	AltamontPass	Smallwood05	Altamont2005	TGSS	ButeoJamaicensis	RedtailedHawk	1998	USA	NorthAmerica	180	Inf
147	AltamontPass	Smallwood05	Altamont2005	TGSS	ButeoJamaicensis	RedtailedHawk	1998	USA	NorthAmerica	180	Inf
148	AltamontPass	Smallwood05	Altamont2005	TGSS	ButeoJamaicensis	RedtailedHawk	1998	USA	NorthAmerica	180	Inf
149	AltamontPass	Smallwood05	Altamont2005	TGSS	ButeoJamaicensis	RedtailedHawk	1998	USA	NorthAmerica	180	Inf
150	AltamontPass	Smallwood05	Altamont2005	TGSS	ButeoJamaicensis	RedtailedHawk	1998	USA	NorthAmerica	180	Inf
151	AltamontPass	Smallwood05	Altamont2005	TGSS	ButeoJamaicensis	RedtailedHawk	1998	USA	NorthAmerica	180	Inf
152	AltamontPass	Smallwood05	Altamont2005	TGSS	ButeoJamaicensis	RedtailedHawk	1998	USA	NorthAmerica	180	Inf
153	AltamontPass	Smallwood05	Altamont2005	TGSS	ButeoJamaicensis	RedtailedHawk	1998	USA	NorthAmerica	360	Inf
154	AltamontPass	Smallwood05	Altamont2005	TGSS	ButeoJamaicensis	RedtailedHawk	1998	USA	NorthAmerica	360	Inf
155	AltamontPass	Smallwood05	Altamont2005	TGSS	ButeoJamaicensis	RedtailedHawk	1998	USA	NorthAmerica	360	Inf
156	AltamontPass	Smallwood05	Altamont2005	TGSS	ButeoJamaicensis	RedtailedHawk	1998	USA	NorthAmerica	360	Inf
157	AltamontPass	Smallwood05	Altamont2005	TGSS	ButeoJamaicensis	RedtailedHawk	1998	USA	NorthAmerica	360	Inf
158	PonnequinWF	Kerlinger00	Ponnequin2000	TGSS	ButeoRegalis	FerruginousHawk	1998	USA	NorthAmerica	61	Inf
159	PonnequinWF	Kerlinger00	Ponnequin2000	TGSS	ButeoLagopus	RoughleggedBuzzard	1998	USA	NorthAmerica	61	Inf
160	DiabloWindsWF	West06	DiabloWinds2006	TGSS	ButeoJamaicensis	RedtailedHawk	2005	USA	NorthAmerica	62	Inf
161	DiabloWindsWF	West06	DiabloWinds2006	TGSS	ButeoJamaicensis	RedtailedHawk	2005	USA	NorthAmerica	62	Inf
162	DiabloWindsWF	West06	DiabloWinds2006	TGSS	ButeoJamaicensis	RedtailedHawk	2005	USA	NorthAmerica	45	45
163	SpionKopWF	Linnell19	SpionKop2019	TGSS	ButeoSwainsoni	SwainsonsHawk	2017	USA	NorthAmerica	8	8
164	SpionKopWF	Linnell19	SpionKop2019	TGSS	AccipiterStriatus	SharpshinnedHawk	2017	USA	NorthAmerica	60	90
165	SpionKopWF	Linnell19	SpionKop2019	TGSS	AccipiterCooperii	CoopersHawk	2017	USA	NorthAmerica	90	120
166	SpionKopWF	Linnell19	SpionKop2019	TGSS	Unknown	Unknown	2017	USA	NorthAmerica	120	365
167	SpionKopWF	Linnell19	SpionKop2019	TGSS	Unknown	Unknown	2017	USA	NorthAmerica	120	365
168	SpionKopWF	Linnell19	SpionKop2019	TGSS	Unknown	Unknown	2017	USA	NorthAmerica	120	365
169	SpionKopWF	Linnell19	SpionKop2019	TGSS	Unknown	Unknown	2017	USA	NorthAmerica	120	365
170	SpionKopWF	Linnell19	SpionKop2019	TGSS	Unknown	Unknown	2017	USA	NorthAmerica	120	365
171	SpionKopWF	Linnell19	SpionKop2019	TGSS	Unknown	Unknown	2017	USA	NorthAmerica	120	365
172	SpionKopWF	Linnell19	SpionKop2019	TGSS	Unknown	Unknown	2017	USA	NorthAmerica	120	365
173	SpionKopWF	Linnell19	SpionKop2019	TGSS	Unknown	Unknown	2017	USA	NorthAmerica	365	Inf
174	SpionKopWF	Linnell19	SpionKop2019	TGSS	Unknown	Unknown	2017	USA	NorthAmerica	365	Inf
175	SpionKopWF	Linnell19	SpionKop2019	TGSS	Unknown	Unknown	2017	USA	NorthAmerica	365	Inf
176	SpionKopWF	Linnell19	SpionKop2019	TGSS	Unknown	Unknown	2017	USA	NorthAmerica	365	Inf
177	SpionKopWF	Linnell19	SpionKop2019	TGSS	Unknown	Unknown	2017	USA	NorthAmerica	365	Inf
178	SpionKopWF	Linnell19	SpionKop2019	TGSS	Unknown	Unknown	2017	USA	NorthAmerica	365	Inf
179	SpionKopWF	Linnell19	SpionKop2019	TGSS	Unknown	Unknown	2017	USA	NorthAmerica	365	Inf
180	SpionKopWF	Linnell19	SpionKop2019	TGSS	Unknown	Unknown	2017	USA	NorthAmerica	365	Inf
181	SpionKopWF	Linnell19	SpionKop2019	TGSS	Unknown	Unknown	2017	USA	NorthAmerica	365	Inf
182	SpionKopWF	Linnell19	SpionKop2019	TGSS	Unknown	Unknown	2017	USA	NorthAmerica	365	Inf
183	SpionKopWF	Linnell19	SpionKop2019	TGSS	Unknown	Unknown	2017	USA	NorthAmerica	365	Inf
184	SpionKopWF	Linnell19	SpionKop2019	TGSS	Unknown	Unknown	2017	USA	NorthAmerica	365	Inf
185	SpionKopWF	Linnell19	SpionKop2019	TGSS	Unknown	Unknown	2017	USA	NorthAmerica	365	Inf
186	SpionKopWF	Linnell19	SpionKop2019	TGSS	Unknown	Unknown	2017	USA	NorthAmerica	365	Inf
187	SpionKopWF	Linnell19	SpionKop2019	TGSS	Unknown	Unknown	2017	USA	NorthAmerica	365	Inf
188	SpionKopWF	Linnell19	SpionKop2019	TGSS	CathartesAura	TurkeyVulture	2017	USA	NorthAmerica	383	Inf
189	SpionKopWF	Linnell19	SpionKop2019	TGSS	ButeoJamaicensis	RedtailedHawk	2017	USA	NorthAmerica	527	Inf
190	TomamaeWF	Kitano20	Tomomae2020	TBMF	AccipiterNisus	EurasianSparrowhawk	2011	Japan	Asia	3	3
191	TomamaeWF	Kitano20	Tomomae2020	TBMF	FalcoSubbuteo	EurasianHobby	2011	Japan	Asia	1	1
192	TomamaeWF	Kitano20	Tomomae2020	TBMF	MilvusMigrans	BlackKite	2011	Japan	Asia	7	7
193	TomamaeWF	Kitano20	Tomomae2020	TBMF	MilvusMigrans	BlackKite	2011	Japan	Asia	15	40
194	TomamaeWF	Kitano20	Tomomae2020	TBMF	MilvusMigrans	BlackKite	2011	Japan	Asia	39	60
195	TomamaeWF	Kitano20	Tomomae2020	TBMF	MilvusMigrans	BlackKite	2011	Japan	Asia	60	Inf
196	TomamaeWF	Kitano20	Tomomae2020	TBMF	ButeoJaponicus	EasternBuzzard	2011	Japan	Asia	8	8
197	TomamaeWF	Kitano20	Tomomae2020	TBMF	ButeoJaponicus	EasternBuzzard	2011	Japan	Asia	60	Inf
198	TomamaeWF	Kitano20	Tomomae2020	TBMF	MilvusMigrans	BlackKite	2011	Japan	Asia	21	28
199	TomamaeWF	Kitano20	Tomomae2020	TBMF	MilvusMigrans	BlackKite	2011	Japan	Asia	60	Inf
200	TomamaeWF	Kitano20	Tomomae2020	TBMF	MilvusMigrans	BlackKite	2011	Japan	Asia	60	Inf
201	BokPoortCSP	Jeal19	BokPoort2019	DXS	FalcoRupicolis	RockKestrel	2017	SouthAfrica	Africa	28	Inf
202	BokPoortCSP	Jeal19	BokPoort2019	DXS	MilvusAegyptius	YellowbilledKite	2017	SouthAfrica	Africa	28	Inf
203	BraesofDouneWF	Urquhart15	BraesofDoune2015	TBMF	ButeoButeo	CommonBuzzard	2014?	UK	Europe	5	10
204	BraesofDouneWF	Urquhart15	BraesofDoune2015	TBMF	ButeoButeo	CommonBuzzard	2014?	UK	Europe	5	10
205	BraesofDouneWF	Urquhart15	BraesofDoune2015	TBMF	ButeoButeo	CommonBuzzard	2014?	UK	Europe	10	15
206	BraesofDouneWF	Urquhart15	BraesofDoune2015	TBMF	ButeoButeo	CommonBuzzard	2014?	UK	Europe	95	Inf
207	BraesofDouneWF	Urquhart15	BraesofDoune2015	TBMF	ButeoButeo	CommonBuzzard	2014?	UK	Europe	95	Inf
208	BraesofDouneWF	Urquhart15	BraesofDoune2015	TBMF	ButeoButeo	CommonBuzzard	2014?	UK	Europe	95	Inf
209	BraesofDouneWF	Urquhart15	BraesofDoune2015	TBMF	ButeoButeo	CommonBuzzard	2014?	UK	Europe	95	Inf
210	BraesofDouneWF	Urquhart15	BraesofDoune2015	TBMF	ButeoButeo	CommonBuzzard	2014?	UK	Europe	95	Inf
211	BraesofDouneWF	Urquhart15	BraesofDoune2015	TBMF	ButeoButeo	CommonBuzzard	2014?	UK	Europe	95	Inf
212	BraesofDouneWF	Urquhart15	BraesofDoune2015	TBMF	ButeoButeo	CommonBuzzard	2014?	UK	Europe	95	Inf
213	BraesofDouneWF	Urquhart15	BraesofDoune2015	TBMF	ButeoButeo	CommonBuzzard	2014?	UK	Europe	95	Inf
214	BraesofDouneWF	Urquhart15	BraesofDoune2015	TBMF	ButeoButeo	CommonBuzzard	2014?	UK	Europe	95	Inf
215	BraesofDouneWF	Urquhart15	BraesofDoune2015	TBMF	ButeoButeo	CommonBuzzard	2014?	UK	Europe	95	Inf
216	BraesofDouneWF	Urquhart15	BraesofDoune2015	TBMF	ButeoButeo	CommonBuzzard	2014?	UK	Europe	10	15
217	BraesofDouneWF	Urquhart15	BraesofDoune2015	TBMF	ButeoButeo	CommonBuzzard	2014?	UK	Europe	25	35
218	BraesofDouneWF	Urquhart15	BraesofDoune2015	TBMF	ButeoButeo	CommonBuzzard	2014?	UK	Europe	95	Inf
219	BraesofDouneWF	Urquhart15	BraesofDoune2015	TBMF	ButeoButeo	CommonBuzzard	2014?	UK	Europe	95	Inf
220	BraesofDouneWF	Urquhart15	BraesofDoune2015	TBMF	ButeoButeo	CommonBuzzard	2014?	UK	Europe	95	Inf
221	BraesofDouneWF	Urquhart15	BraesofDoune2015	TBMF	ButeoButeo	CommonBuzzard	2014?	UK	Europe	95	Inf
222	BraesofDouneWF	Urquhart15	BraesofDoune2015	TBMF	ButeoButeo	CommonBuzzard	2014?	UK	Europe	95	Inf
223	BraesofDouneWF	Urquhart15	BraesofDoune2015	TBMF	ButeoButeo	CommonBuzzard	2014?	UK	Europe	95	Inf
224	BraesofDouneWF	Urquhart15	BraesofDoune2015	TBMF	ButeoButeo	CommonBuzzard	2014?	UK	Europe	95	Inf
225	BraesofDouneWF	Urquhart15	BraesofDoune2015	TBMF	ButeoButeo	CommonBuzzard	2014?	UK	Europe	95	Inf
226	BraesofDouneWF	Urquhart15	BraesofDoune2015	TBMF	ButeoButeo	CommonBuzzard	2014?	UK	Europe	95	Inf
227	BraesofDouneWF	Urquhart15	BraesofDoune2015	TBMF	ButeoButeo	CommonBuzzard	2014?	UK	Europe	95	Inf
228	BraesofDouneWF	Urquhart15	BraesofDoune2015	TBMF	ButeoButeo	CommonBuzzard	2014?	UK	Europe	95	Inf
229	BraesofDouneWF	Urquhart15	BraesofDoune2015	TBMF	ButeoButeo	CommonBuzzard	2014?	UK	Europe	95	Inf
230	BraesofDouneWF	Urquhart15	BraesofDoune2015	TBMF	ButeoButeo	CommonBuzzard	2014?	UK	Europe	95	Inf
231	BraesofDouneWF	Urquhart15	BraesofDoune2015	TBMF	ButeoButeo	CommonBuzzard	2014?	UK	Europe	95	Inf
232	BraesofDouneWF	Urquhart15	BraesofDoune2015	TBMF	ButeoButeo	CommonBuzzard	2014?	UK	Europe	95	Inf
233	BraesofDouneWF	Urquhart15	BraesofDoune2015	TBMF	ButeoButeo	CommonBuzzard	2014?	UK	Europe	95	Inf
234	BraesofDouneWF	Urquhart15	BraesofDoune2015	TBMF	ButeoButeo	CommonBuzzard	2014?	UK	Europe	95	Inf
235	BraesofDouneWF	Urquhart15	BraesofDoune2015	TBMF	ButeoButeo	CommonBuzzard	2014?	UK	Europe	95	Inf
236	BraesofDouneWF	Urquhart15	BraesofDoune2015	TBMF	ButeoButeo	CommonBuzzard	2014?	UK	Europe	95	Inf
237	BraesofDouneWF	Urquhart15	BraesofDoune2015	TBMF	ButeoButeo	CommonBuzzard	2014?	UK	Europe	95	Inf
238	BraesofDouneWF	Urquhart15	BraesofDoune2015	TBMF	ButeoButeo	CommonBuzzard	2014?	UK	Europe	95	Inf
239	BraesofDouneWF	Urquhart15	BraesofDoune2015	TBMF	ButeoButeo	CommonBuzzard	2014?	UK	Europe	95	Inf
240	BraesofDouneWF	Urquhart15	BraesofDoune2015	TBMF	ButeoButeo	CommonBuzzard	2014?	UK	Europe	95	Inf
241	BraesofDouneWF	Urquhart15	BraesofDoune2015	TBMF	ButeoButeo	CommonBuzzard	2014?	UK	Europe	95	Inf
242	BraesofDouneWF	Urquhart15	BraesofDoune2015	TBMF	ButeoButeo	CommonBuzzard	2014?	UK	Europe	95	Inf
243	MontezumaIIWF	Hallingstad18	MontezumaII2018	DXS	Unknown	Unknown	2012	USA	NorthAmerica	4	7
244	MontezumaIIWF	Hallingstad18	MontezumaII2018	DXS	Unknown	Unknown	2012	USA	NorthAmerica	4	7
245	MontezumaIIWF	Hallingstad18	MontezumaII2018	DXS	Unknown	Unknown	2012	USA	NorthAmerica	4	7
246	MontezumaIIWF	Hallingstad18	MontezumaII2018	DXS	Unknown	Unknown	2012	USA	NorthAmerica	4	7
247	MontezumaIIWF	Hallingstad18	MontezumaII2018	DXS	Unknown	Unknown	2012	USA	NorthAmerica	4	7
248	MontezumaIIWF	Hallingstad18	MontezumaII2018	DXS	Unknown	Unknown	2012	USA	NorthAmerica	4	7
249	MontezumaIIWF	Hallingstad18	MontezumaII2018	DXS	Unknown	Unknown	2012	USA	NorthAmerica	7	14
250	MontezumaIIWF	Hallingstad18	MontezumaII2018	DXS	Unknown	Unknown	2012	USA	NorthAmerica	21	28
251	MontezumaIIWF	Hallingstad18	MontezumaII2018	DXS	Unknown	Unknown	2012	USA	NorthAmerica	21	28
252	MontezumaIIWF	Hallingstad18	MontezumaII2018	DXS	Unknown	Unknown	2012	USA	NorthAmerica	28	Inf
253	MontezumaIIWF	Hallingstad18	MontezumaII2018	DXS	Unknown	Unknown	2012	USA	NorthAmerica	28	Inf
254	MontezumaIIWF	Hallingstad18	MontezumaII2018	DXS	Unknown	Unknown	2012	USA	NorthAmerica	28	Inf
255	MontezumaIIWF	Hallingstad18	MontezumaII2018	DXS	Unknown	Unknown	2012	USA	NorthAmerica	28	Inf
256	MontezumaIIWF	Hallingstad18	MontezumaII2018	DXS	Unknown	Unknown	2012	USA	NorthAmerica	28	Inf
257	MontezumaIIWF	Hallingstad18	MontezumaII2018	DXS	Unknown	Unknown	2012	USA	NorthAmerica	28	Inf
258	MontezumaIIWF	Hallingstad18	MontezumaII2018	DXS	Unknown	Unknown	2012	USA	NorthAmerica	28	Inf
259	MontezumaIIWF	Hallingstad18	MontezumaII2018	DXS	Unknown	Unknown	2012	USA	NorthAmerica	28	Inf
260	MontezumaIIWF	Hallingstad18	MontezumaII2018	DXS	Unknown	Unknown	2012	USA	NorthAmerica	28	Inf
261	MontezumaIIWF	Hallingstad18	MontezumaII2018	DXS	Unknown	Unknown	2012	USA	NorthAmerica	28	Inf
262	MontezumaIIWF	Hallingstad18	MontezumaII2018	DXS	Unknown	Unknown	2012	USA	NorthAmerica	28	Inf
263	MontezumaIIWF	Hallingstad18	MontezumaII2018	DXS	Unknown	Unknown	2012	USA	NorthAmerica	28	Inf
264	MontezumaIIWF	Hallingstad18	MontezumaII2018	DXS	Unknown	Unknown	2012	USA	NorthAmerica	28	Inf
265	MontezumaIIWF	Hallingstad18	MontezumaII2018	DXS	Unknown	Unknown	2012	USA	NorthAmerica	28	Inf
266	MontezumaIIWF	Hallingstad18	MontezumaII2018	DXS	Unknown	Unknown	2012	USA	NorthAmerica	28	Inf
267	MontezumaIIWF	Hallingstad18	MontezumaII2018	DXS	Unknown	Unknown	2012	USA	NorthAmerica	28	Inf
268	MontezumaIIWF	Hallingstad18	MontezumaII2018	DXS	Unknown	Unknown	2012	USA	NorthAmerica	28	Inf
269	MontezumaIIWF	Hallingstad18	MontezumaII2018	DXS	Unknown	Unknown	2012	USA	NorthAmerica	28	Inf
270	JuniperCanyonWF	Hallingstad18	JuniperCanyon2018	TCF	Unknown	Unknown	2013	USA	NorthAmerica	4	7
271	JuniperCanyonWF	Hallingstad18	JuniperCanyon2018	TCF	Unknown	Unknown	2013	USA	NorthAmerica	4	7
272	JuniperCanyonWF	Hallingstad18	JuniperCanyon2018	TCF	Unknown	Unknown	2013	USA	NorthAmerica	4	7
273	JuniperCanyonWF	Hallingstad18	JuniperCanyon2018	TCF	Unknown	Unknown	2013	USA	NorthAmerica	4	7
274	JuniperCanyonWF	Hallingstad18	JuniperCanyon2018	TCF	Unknown	Unknown	2013	USA	NorthAmerica	7	10
275	JuniperCanyonWF	Hallingstad18	JuniperCanyon2018	TCF	Unknown	Unknown	2013	USA	NorthAmerica	14	21
276	JuniperCanyonWF	Hallingstad18	JuniperCanyon2018	TCF	Unknown	Unknown	2013	USA	NorthAmerica	14	21
277	JuniperCanyonWF	Hallingstad18	JuniperCanyon2018	TCF	Unknown	Unknown	2013	USA	NorthAmerica	21	28
278	JuniperCanyonWF	Hallingstad18	JuniperCanyon2018	TCF	Unknown	Unknown	2013	USA	NorthAmerica	28	35
279	JuniperCanyonWF	Hallingstad18	JuniperCanyon2018	TCF	Unknown	Unknown	2013	USA	NorthAmerica	63	Inf
280	JuniperCanyonWF	Hallingstad18	JuniperCanyon2018	TCF	Unknown	Unknown	2013	USA	NorthAmerica	63	Inf
281	JuniperCanyonWF	Hallingstad18	JuniperCanyon2018	TCF	Unknown	Unknown	2013	USA	NorthAmerica	63	Inf
282	BigHornWF	Hallingstad18	BigHorn2018	TCF	Unknown	Unknown	2015	USA	NorthAmerica	2	3
283	BigHornWF	Hallingstad18	BigHorn2018	TCF	Unknown	Unknown	2015	USA	NorthAmerica	2	3
284	BigHornWF	Hallingstad18	BigHorn2018	TCF	Unknown	Unknown	2015	USA	NorthAmerica	2	3
285	BigHornWF	Hallingstad18	BigHorn2018	TCF	Unknown	Unknown	2015	USA	NorthAmerica	2	3
286	BigHornWF	Hallingstad18	BigHorn2018	TCF	Unknown	Unknown	2015	USA	NorthAmerica	2	3
287	BigHornWF	Hallingstad18	BigHorn2018	TCF	Unknown	Unknown	2015	USA	NorthAmerica	2	3
288	BigHornWF	Hallingstad18	BigHorn2018	TCF	Unknown	Unknown	2015	USA	NorthAmerica	4	7
289	BigHornWF	Hallingstad18	BigHorn2018	TCF	Unknown	Unknown	2015	USA	NorthAmerica	14	21
290	BigHornWF	Hallingstad18	BigHorn2018	TCF	Unknown	Unknown	2015	USA	NorthAmerica	28	35
291	BigHornWF	Hallingstad18	BigHorn2018	TCF	Unknown	Unknown	2015	USA	NorthAmerica	42	49
292	BigHornWF	Hallingstad18	BigHorn2018	TCF	Unknown	Unknown	2015	USA	NorthAmerica	42	49
293	BigHornWF	Hallingstad18	BigHorn2018	TCF	Unknown	Unknown	2015	USA	NorthAmerica	42	49
294	BigHornWF	Hallingstad18	BigHorn2018	TCF	Unknown	Unknown	2015	USA	NorthAmerica	42	49
295	BigHornWF	Hallingstad18	BigHorn2018	TCF	Unknown	Unknown	2015	USA	NorthAmerica	63	Inf
296	BigHornWF	Hallingstad18	BigHorn2018	TCF	Unknown	Unknown	2015	USA	NorthAmerica	63	Inf
297	BigHornWF	Hallingstad18	BigHorn2018	TCF	Unknown	Unknown	2015	USA	NorthAmerica	63	Inf
298	BigHornWF	Hallingstad18	BigHorn2018	TCF	Unknown	Unknown	2015	USA	NorthAmerica	63	Inf
299	BigHornWF	Hallingstad18	BigHorn2018	TCF	Unknown	Unknown	2015	USA	NorthAmerica	63	Inf
300	BigHornWF	Hallingstad18	BigHorn2018	TCF	Unknown	Unknown	2015	USA	NorthAmerica	63	Inf
301	BigHornWF	Hallingstad18	BigHorn2018	TCF	Unknown	Unknown	2015	USA	NorthAmerica	63	Inf	Report 4
302	BigHornWF	Hallingstad18	BigHorn2018	TCF	Unknown	Unknown	2015	USA	NorthAmerica	63	Inf	Report 4
303	BigHornWF	Hallingstad18	BigHorn2018	TCF	Unknown	Unknown	2015	USA	NorthAmerica	63	Inf	Report 4
304	BigHornWF	Hallingstad18	BigHorn2018	TCF	Unknown	Unknown	2015	USA	NorthAmerica	63	Inf	Report 4
305	BigHornWF	Hallingstad18	BigHorn2018	TCF	Unknown	Unknown	2015	USA	NorthAmerica	63	Inf	Report 4
306	BigHornWF	Hallingstad18	BigHorn2018	TCF	Unknown	Unknown	2015	USA	NorthAmerica	63	Inf	Report 3
307	BigHornWF	Hallingstad18	BigHorn2018	TCF	Unknown	Unknown	2015	USA	NorthAmerica	63	Inf	Report 3
308	BigHornWF	Hallingstad18	BigHorn2018	TCF	Unknown	Unknown	2015	USA	NorthAmerica	63	Inf	Report 3
309	BigHornWF	Hallingstad18	BigHorn2018	TCF	Unknown	Unknown	2015	USA	NorthAmerica	63	Inf	Report 3
310	PlumBrookStation	DeVault17	PlumBrookSt2017	TBMF	FalcoSparverius	AmericanKestrel	2014/2015	USA	NorthAmerica	0	1	Report 3
311	PlumBrookStation	DeVault17	PlumBrookSt2017	TBMF	FalcoSparverius	AmericanKestrel	2014/2015	USA	NorthAmerica	0	1	Report 3
312	PlumBrookStation	DeVault17	PlumBrookSt2017	TBMF	FalcoSparverius	AmericanKestrel	2014/2015	USA	NorthAmerica	0	1	Report 4
313	PlumBrookStation	DeVault17	PlumBrookSt2017	TBMF	FalcoSparverius	AmericanKestrel	2014/2015	USA	NorthAmerica	1	2	Report 4
314	PlumBrookStation	DeVault17	PlumBrookSt2017	TBMF	FalcoSparverius	AmericanKestrel	2014/2015	USA	NorthAmerica	1	2	Report 4
315	PlumBrookStation	DeVault17	PlumBrookSt2017	TBMF	FalcoSparverius	AmericanKestrel	2014/2015	USA	NorthAmerica	2	3	Report 4
316	PlumBrookStation	DeVault17	PlumBrookSt2017	TBMF	FalcoSparverius	AmericanKestrel	2014/2015	USA	NorthAmerica	2	3	Report 4
317	PlumBrookStation	DeVault17	PlumBrookSt2017	TBMF	FalcoSparverius	AmericanKestrel	2014/2015	USA	NorthAmerica	2	3	Report 6
318	PlumBrookStation	DeVault17	PlumBrookSt2017	TBMF	FalcoSparverius	AmericanKestrel	2014/2015	USA	NorthAmerica	2	3	Report 6
319	PlumBrookStation	DeVault17	PlumBrookSt2017	TBMF	FalcoSparverius	AmericanKestrel	2014/2015	USA	NorthAmerica	3	4	Report 6
320	PlumBrookStation	DeVault17	PlumBrookSt2017	TBMF	FalcoSparverius	AmericanKestrel	2014/2015	USA	NorthAmerica	4	5	Report 6
321	PlumBrookStation	DeVault17	PlumBrookSt2017	TBMF	FalcoSparverius	AmericanKestrel	2014/2015	USA	NorthAmerica	7	8	Report 5
322	PlumBrookStation	DeVault17	PlumBrookSt2017	TBMF	FalcoSparverius	AmericanKestrel	2014/2015	USA	NorthAmerica	7	8	Report 5
323	PlumBrookStation	DeVault17	PlumBrookSt2017	TBMF	FalcoSparverius	AmericanKestrel	2014/2015	USA	NorthAmerica	9	10	Report 5
324	PlumBrookStation	DeVault17	PlumBrookSt2017	TBMF	FalcoSparverius	AmericanKestrel	2014/2015	USA	NorthAmerica	9	10	Report 5
325	PlumBrookStation	DeVault17	PlumBrookSt2017	TBMF	FalcoSparverius	AmericanKestrel	2014/2015	USA	NorthAmerica	11	12	Report 5
326	PlumBrookStation	DeVault17	PlumBrookSt2017	TBMF	FalcoSparverius	AmericanKestrel	2014/2015	USA	NorthAmerica	12	13	Report 5
327	PlumBrookStation	DeVault17	PlumBrookSt2017	TBMF	FalcoSparverius	AmericanKestrel	2014/2015	USA	NorthAmerica	14	Inf	Report 6
328	PlumBrookStation	DeVault17	PlumBrookSt2017	TBMF	FalcoSparverius	AmericanKestrel	2014/2015	USA	NorthAmerica	14	Inf	Report 7
329	PlumBrookStation	DeVault17	PlumBrookSt2017	TBMF	FalcoSparverius	AmericanKestrel	2014/2015	USA	NorthAmerica	14	Inf	Report 7
330	PlumBrookStation	DeVault17	PlumBrookSt2017	TBMF	FalcoSparverius	AmericanKestrel	2014/2015	USA	NorthAmerica	14	Inf	Report 7
331	PlumBrookStation	DeVault17	PlumBrookSt2017	TBMF	FalcoSparverius	AmericanKestrel	2014/2015	USA	NorthAmerica	14	Inf
332	PlumBrookStation	DeVault17	PlumBrookSt2017	TBMF	FalcoSparverius	AmericanKestrel	2014/2015	USA	NorthAmerica	14	Inf
333	PlumBrookStation	DeVault17	PlumBrookSt2017	TBMF	FalcoSparverius	AmericanKestrel	2014/2015	USA	NorthAmerica	14	Inf
334	PlumBrookStation	DeVault17	PlumBrookSt2017	TBMF	FalcoSparverius	AmericanKestrel	2014/2015	USA	NorthAmerica	14	Inf
335	PlumBrookStation	DeVault17	PlumBrookSt2017	TBMF	FalcoSparverius	AmericanKestrel	2014/2015	USA	NorthAmerica	14	Inf
336	PlumBrookStation	DeVault17	PlumBrookSt2017	TBMF	FalcoSparverius	AmericanKestrel	2014/2015	USA	NorthAmerica	14	Inf
337	PlumBrookStation	DeVault17	PlumBrookSt2017	TBMF	FalcoSparverius	AmericanKestrel	2014/2015	USA	NorthAmerica	14	Inf
338	PlumBrookStation	DeVault17	PlumBrookSt2017	TBMF	FalcoSparverius	AmericanKestrel	2014/2015	USA	NorthAmerica	14	Inf
339	PlumBrookStation	DeVault17	PlumBrookSt2017	TBMF	FalcoSparverius	AmericanKestrel	2014/2015	USA	NorthAmerica	14	Inf
340	PlumBrookStation	DeVault17	PlumBrookSt2017	TBMF	FalcoSparverius	AmericanKestrel	2014/2015	USA	NorthAmerica	14	Inf
341	PlumBrookStation	DeVault17	PlumBrookSt2017	TBMF	FalcoSparverius	AmericanKestrel	2014/2015	USA	NorthAmerica	14	Inf
342	PlumBrookStation	DeVault17	PlumBrookSt2017	TBMF	FalcoSparverius	AmericanKestrel	2014/2015	USA	NorthAmerica	14	Inf
343	PlumBrookStation	DeVault17	PlumBrookSt2017	TBMF	FalcoSparverius	AmericanKestrel	2014/2015	USA	NorthAmerica	14	Inf
344	PlumBrookStation	DeVault17	PlumBrookSt2017	TBMF	FalcoSparverius	AmericanKestrel	2014/2015	USA	NorthAmerica	14	Inf
345	PlumBrookStation	DeVault17	PlumBrookSt2017	TBMF	FalcoSparverius	AmericanKestrel	2014/2015	USA	NorthAmerica	14	Inf
346	PlumBrookStation	DeVault17	PlumBrookSt2017	TBMF	FalcoSparverius	AmericanKestrel	2014/2015	USA	NorthAmerica	14	Inf
347	PlumBrookStation	DeVault17	PlumBrookSt2017	TBMF	FalcoSparverius	AmericanKestrel	2014/2015	USA	NorthAmerica	14	Inf
348	PlumBrookStation	DeVault17	PlumBrookSt2017	TBMF	FalcoSparverius	AmericanKestrel	2014/2015	USA	NorthAmerica	14	Inf
349	PlumBrookStation	DeVault17	PlumBrookSt2017	TBMF	FalcoSparverius	AmericanKestrel	2014/2015	USA	NorthAmerica	14	Inf
350	PlumBrookStation	DeVault17	PlumBrookSt2017	TBMF	FalcoSparverius	AmericanKestrel	2014/2015	USA	NorthAmerica	14	Inf
351	PlumBrookStation	DeVault17	PlumBrookSt2017	TBMF	FalcoSparverius	AmericanKestrel	2014/2015	USA	NorthAmerica	14	Inf
352	PlumBrookStation	DeVault17	PlumBrookSt2017	TBMF	FalcoSparverius	AmericanKestrel	2014/2015	USA	NorthAmerica	14	Inf
353	PlumBrookStation	DeVault17	PlumBrookSt2017	TBMF	FalcoSparverius	AmericanKestrel	2014/2015	USA	NorthAmerica	14	Inf
354	PlumBrookStation	DeVault17	PlumBrookSt2017	TBMF	FalcoSparverius	AmericanKestrel	2014/2015	USA	NorthAmerica	14	Inf
355	PlumBrookStation	DeVault17	PlumBrookSt2017	TBMF	FalcoSparverius	AmericanKestrel	2014/2015	USA	NorthAmerica	14	Inf
356	PlumBrookStation	DeVault17	PlumBrookSt2017	TBMF	FalcoSparverius	AmericanKestrel	2014/2015	USA	NorthAmerica	14	Inf
357	PlumBrookStation	DeVault17	PlumBrookSt2017	TBMF	FalcoSparverius	AmericanKestrel	2014/2015	USA	NorthAmerica	14	Inf
358	PlumBrookStation	DeVault17	PlumBrookSt2017	TBMF	FalcoSparverius	AmericanKestrel	2014/2015	USA	NorthAmerica	14	Inf
359	PlumBrookStation	DeVault17	PlumBrookSt2017	TBMF	FalcoSparverius	AmericanKestrel	2014/2015	USA	NorthAmerica	14	Inf
360	PlumBrookStation	DeVault17	PlumBrookSt2017	TBMF	FalcoSparverius	AmericanKestrel	2014/2015	USA	NorthAmerica	14	Inf
361	PlumBrookStation	DeVault17	PlumBrookSt2017	TBMF	FalcoSparverius	AmericanKestrel	2014/2015	USA	NorthAmerica	14	Inf
362	PlumBrookStation	DeVault17	PlumBrookSt2017	TBMF	ButeoJamaicensis	RedtailedHawk	2014/2015	USA	NorthAmerica	0	1
363	PlumBrookStation	DeVault17	PlumBrookSt2017	TBMF	ButeoJamaicensis	RedtailedHawk	2014/2015	USA	NorthAmerica	0	1
364	PlumBrookStation	DeVault17	PlumBrookSt2017	TBMF	ButeoJamaicensis	RedtailedHawk	2014/2015	USA	NorthAmerica	1	2
365	PlumBrookStation	DeVault17	PlumBrookSt2017	TBMF	ButeoJamaicensis	RedtailedHawk	2014/2015	USA	NorthAmerica	1	2
366	PlumBrookStation	DeVault17	PlumBrookSt2017	TBMF	ButeoJamaicensis	RedtailedHawk	2014/2015	USA	NorthAmerica	2	3
367	PlumBrookStation	DeVault17	PlumBrookSt2017	TBMF	ButeoJamaicensis	RedtailedHawk	2014/2015	USA	NorthAmerica	3	4
368	PlumBrookStation	DeVault17	PlumBrookSt2017	TBMF	ButeoJamaicensis	RedtailedHawk	2014/2015	USA	NorthAmerica	3	4
369	PlumBrookStation	DeVault17	PlumBrookSt2017	TBMF	ButeoJamaicensis	RedtailedHawk	2014/2015	USA	NorthAmerica	3	4
370	PlumBrookStation	DeVault17	PlumBrookSt2017	TBMF	ButeoJamaicensis	RedtailedHawk	2014/2015	USA	NorthAmerica	3	4
371	PlumBrookStation	DeVault17	PlumBrookSt2017	TBMF	ButeoJamaicensis	RedtailedHawk	2014/2015	USA	NorthAmerica	4	5
372	PlumBrookStation	DeVault17	PlumBrookSt2017	TBMF	ButeoJamaicensis	RedtailedHawk	2014/2015	USA	NorthAmerica	4	5
373	PlumBrookStation	DeVault17	PlumBrookSt2017	TBMF	ButeoJamaicensis	RedtailedHawk	2014/2015	USA	NorthAmerica	4	5
374	PlumBrookStation	DeVault17	PlumBrookSt2017	TBMF	ButeoJamaicensis	RedtailedHawk	2014/2015	USA	NorthAmerica	6	7
375	PlumBrookStation	DeVault17	PlumBrookSt2017	TBMF	ButeoJamaicensis	RedtailedHawk	2014/2015	USA	NorthAmerica	7	8
376	PlumBrookStation	DeVault17	PlumBrookSt2017	TBMF	ButeoJamaicensis	RedtailedHawk	2014/2015	USA	NorthAmerica	7	8
377	PlumBrookStation	DeVault17	PlumBrookSt2017	TBMF	ButeoJamaicensis	RedtailedHawk	2014/2015	USA	NorthAmerica	9	10
378	PlumBrookStation	DeVault17	PlumBrookSt2017	TBMF	ButeoJamaicensis	RedtailedHawk	2014/2015	USA	NorthAmerica	9	10
379	PlumBrookStation	DeVault17	PlumBrookSt2017	TBMF	ButeoJamaicensis	RedtailedHawk	2014/2015	USA	NorthAmerica	10	11
380	PlumBrookStation	DeVault17	PlumBrookSt2017	TBMF	ButeoJamaicensis	RedtailedHawk	2014/2015	USA	NorthAmerica	11	12
381	PlumBrookStation	DeVault17	PlumBrookSt2017	TBMF	ButeoJamaicensis	RedtailedHawk	2014/2015	USA	NorthAmerica	11	12
382	PlumBrookStation	DeVault17	PlumBrookSt2017	TBMF	ButeoJamaicensis	RedtailedHawk	2014/2015	USA	NorthAmerica	14	Inf
383	PlumBrookStation	DeVault17	PlumBrookSt2017	TBMF	ButeoJamaicensis	RedtailedHawk	2014/2015	USA	NorthAmerica	14	Inf
384	PlumBrookStation	DeVault17	PlumBrookSt2017	TBMF	ButeoJamaicensis	RedtailedHawk	2014/2015	USA	NorthAmerica	14	Inf
385	PlumBrookStation	DeVault17	PlumBrookSt2017	TBMF	ButeoJamaicensis	RedtailedHawk	2014/2015	USA	NorthAmerica	14	Inf
386	PlumBrookStation	DeVault17	PlumBrookSt2017	TBMF	ButeoJamaicensis	RedtailedHawk	2014/2015	USA	NorthAmerica	14	Inf
387	PlumBrookStation	DeVault17	PlumBrookSt2017	TBMF	ButeoJamaicensis	RedtailedHawk	2014/2015	USA	NorthAmerica	14	Inf
388	PlumBrookStation	DeVault17	PlumBrookSt2017	TBMF	ButeoJamaicensis	RedtailedHawk	2014/2015	USA	NorthAmerica	14	Inf
389	PlumBrookStation	DeVault17	PlumBrookSt2017	TBMF	ButeoJamaicensis	RedtailedHawk	2014/2015	USA	NorthAmerica	14	Inf
390	PlumBrookStation	DeVault17	PlumBrookSt2017	TBMF	ButeoJamaicensis	RedtailedHawk	2014/2015	USA	NorthAmerica	14	Inf
391	PlumBrookStation	DeVault17	PlumBrookSt2017	TBMF	ButeoJamaicensis	RedtailedHawk	2014/2015	USA	NorthAmerica	14	Inf
392	PlumBrookStation	DeVault17	PlumBrookSt2017	TBMF	ButeoJamaicensis	RedtailedHawk	2014/2015	USA	NorthAmerica	14	Inf
393	PlumBrookStation	DeVault17	PlumBrookSt2017	TBMF	ButeoJamaicensis	RedtailedHawk	2014/2015	USA	NorthAmerica	14	Inf
394	PlumBrookStation	DeVault17	PlumBrookSt2017	TBMF	ButeoJamaicensis	RedtailedHawk	2014/2015	USA	NorthAmerica	14	Inf
395	PlumBrookStation	DeVault17	PlumBrookSt2017	TBMF	ButeoJamaicensis	RedtailedHawk	2014/2015	USA	NorthAmerica	14	Inf
396	PlumBrookStation	DeVault17	PlumBrookSt2017	TBMF	ButeoJamaicensis	RedtailedHawk	2014/2015	USA	NorthAmerica	14	Inf
397	PlumBrookStation	DeVault17	PlumBrookSt2017	TBMF	ButeoJamaicensis	RedtailedHawk	2014/2015	USA	NorthAmerica	14	Inf
398	PlumBrookStation	DeVault17	PlumBrookSt2017	TBMF	ButeoJamaicensis	RedtailedHawk	2014/2015	USA	NorthAmerica	14	Inf
399	PlumBrookStation	DeVault17	PlumBrookSt2017	TBMF	ButeoJamaicensis	RedtailedHawk	2014/2015	USA	NorthAmerica	14	Inf
400	PlumBrookStation	DeVault17	PlumBrookSt2017	TBMF	ButeoJamaicensis	RedtailedHawk	2014/2015	USA	NorthAmerica	14	Inf
401	PlumBrookStation	DeVault17	PlumBrookSt2017	TBMF	ButeoJamaicensis	RedtailedHawk	2014/2015	USA	NorthAmerica	14	Inf
402	PlumBrookStation	DeVault17	PlumBrookSt2017	TBMF	ButeoJamaicensis	RedtailedHawk	2014/2015	USA	NorthAmerica	14	Inf
403	PlumBrookStation	DeVault17	PlumBrookSt2017	TBMF	ButeoJamaicensis	RedtailedHawk	2014/2015	USA	NorthAmerica	14	Inf
404	PlumBrookStation	DeVault17	PlumBrookSt2017	TBMF	ButeoJamaicensis	RedtailedHawk	2014/2015	USA	NorthAmerica	14	Inf
405	PlumBrookStation	DeVault17	PlumBrookSt2017	TBMF	ButeoJamaicensis	RedtailedHawk	2014/2015	USA	NorthAmerica	14	Inf
406	PlumBrookStation	DeVault17	PlumBrookSt2017	TBMF	ButeoJamaicensis	RedtailedHawk	2014/2015	USA	NorthAmerica	14	Inf
407	PlumBrookStation	DeVault17	PlumBrookSt2017	TBMF	ButeoJamaicensis	RedtailedHawk	2014/2015	USA	NorthAmerica	14	Inf
408	PlumBrookStation	DeVault17	PlumBrookSt2017	TBMF	ButeoJamaicensis	RedtailedHawk	2014/2015	USA	NorthAmerica	14	Inf
409	PlumBrookStation	DeVault17	PlumBrookSt2017	TBMF	ButeoJamaicensis	RedtailedHawk	2014/2015	USA	NorthAmerica	14	Inf
410	PlumBrookStation	DeVault17	PlumBrookSt2017	TBMF	ButeoJamaicensis	RedtailedHawk	2014/2015	USA	NorthAmerica	14	Inf
411	PlumBrookStation	DeVault17	PlumBrookSt2017	TBMF	ButeoJamaicensis	RedtailedHawk	2014/2015	USA	NorthAmerica	14	Inf
412	PlumBrookStation	DeVault17	PlumBrookSt2017	TBMF	ButeoJamaicensis	RedtailedHawk	2014/2015	USA	NorthAmerica	14	Inf
413	PlumBrookStation	DeVault17	PlumBrookSt2017	TBMF	ButeoJamaicensis	RedtailedHawk	2014/2015	USA	NorthAmerica	14	Inf
414	YaloakSouth	Bennett19	YaloakSouth2019	TBMF	AquliaAudax	WedgetailedEagle	2018	Australia	Oceania	271	Inf
415	YaloakSouth	Bennett19	YaloakSouth2019	TBMF	AquliaAudax	WedgetailedEagle	2018	Australia	Oceania	271	Inf
416	YaloakSouth	Bennett19	YaloakSouth2019	TBMF	AquliaAudax	WedgetailedEagle	2018	Australia	Oceania	102	109
417	YaloakSouth	Bennett19	YaloakSouth2019	TBMF	AquliaAudax	WedgetailedEagle	2018	Australia	Oceania	221	Inf
418	YaloakSouth	Bennett19	YaloakSouth2019	TBMF	AquliaAudax	WedgetailedEagle	2018	Australia	Oceania	39	40
419	YaloakSouth	Bennett19	YaloakSouth2019	TBMF	AquliaAudax	WedgetailedEagle	2019	Australia	Oceania	91	98
420	YaloakSouth	Bennett19	YaloakSouth2019	TBMF	AquliaAudax	WedgetailedEagle	2019	Australia	Oceania	127	Inf
421	YaloakSouth	Bennett19	YaloakSouth2019	TBMF	AquliaAudax	WedgetailedEagle	2019	Australia	Oceania	127	Inf
422	YaloakSouth	Bennett19	YaloakSouth2019	TBMF	AquliaAudax	WedgetailedEagle	2019	Australia	Oceania	124	Inf
423	YaloakSouth	Bennett19	YaloakSouth2019	TBMF	AquliaAudax	WedgetailedEagle	2019	Australia	Oceania	49	Inf
424	YaloakSouth	Bennett19	YaloakSouth2019	TBMF	AquliaAudax	WedgetailedEagle	2019	Australia	Oceania	66	73
425	YaloakSouth	Bennett19	YaloakSouth2019	TBMF	AquliaAudax	WedgetailedEagle	2019	Australia	Oceania	14	Inf
426	YaloakSouth	Bennett19	YaloakSouth2019	TBMF	AquliaAudax	WedgetailedEagle	2019	Australia	Oceania	61	Inf
427	YaloakSouth	Bennett19	YaloakSouth2019	TBMF	AquliaAudax	WedgetailedEagle	2019	Australia	Oceania	61	Inf
428	YaloakSouth	Bennett19	YaloakSouth2019	TBMF	AquliaAudax	WedgetailedEagle	2019	Australia	Oceania	42	Inf
429	CampbellHill	McClure2021	CampbellHill2021	TGSS	Unknown	Unknown	Unknown	USA	NorthAmerica	66	66
430	CampbellHill	McClure2021	CampbellHill2021	TGSS	Unknown	Unknown	Unknown	USA	NorthAmerica	101	Inf
431	CampbellHill	McClure2021	CampbellHill2021	TGSS	Unknown	Unknown	Unknown	USA	NorthAmerica	55	66
432	CampbellHill	McClure2021	CampbellHill2021	TGSS	Unknown	Unknown	Unknown	USA	NorthAmerica	101	Inf
433	CampbellHill	McClure2021	CampbellHill2021	TGSS	Unknown	Unknown	Unknown	USA	NorthAmerica	9	23
434	CampbellHill	McClure2021	CampbellHill2021	TGSS	Unknown	Unknown	Unknown	USA	NorthAmerica	2	9
435	CampbellHill	McClure2021	CampbellHill2021	TGSS	Unknown	Unknown	Unknown	USA	NorthAmerica	2	9
436	CampbellHill	McClure2021	CampbellHill2021	TGSS	Unknown	Unknown	Unknown	USA	NorthAmerica	2	9
437	CampbellHill	McClure2021	CampbellHill2021	TGSS	Unknown	Unknown	Unknown	USA	NorthAmerica	2	9
438	CampbellHill	McClure2021	CampbellHill2021	TGSS	Unknown	Unknown	Unknown	USA	NorthAmerica	2	9
439	CampbellHill	McClure2021	CampbellHill2021	TGSS	Unknown	Unknown	Unknown	USA	NorthAmerica	120	Inf
440	CampbellHill	McClure2021	CampbellHill2021	TGSS	Unknown	Unknown	Unknown	USA	NorthAmerica	120	Inf
441	CampbellHill	McClure2021	CampbellHill2021	TGSS	Unknown	Unknown	Unknown	USA	NorthAmerica	120	Inf
442	CampbellHill	McClure2021	CampbellHill2021	TGSS	Unknown	Unknown	Unknown	USA	NorthAmerica	120	Inf
443	CampbellHill	McClure2021	CampbellHill2021	TGSS	Unknown	Unknown	Unknown	USA	NorthAmerica	120	Inf
444	CampbellHill	McClure2021	CampbellHill2021	TGSS	Unknown	Unknown	Unknown	USA	NorthAmerica	120	Inf
445	CampbellHill	McClure2021	CampbellHill2021	TGSS	Unknown	Unknown	Unknown	USA	NorthAmerica	120	Inf
446	CampbellHill	McClure2021	CampbellHill2021	TGSS	Unknown	Unknown	Unknown	USA	NorthAmerica	120	Inf
447	CampbellHill	McClure2021	CampbellHill2021	TGSS	Unknown	Unknown	Unknown	USA	NorthAmerica	120	Inf
448	CampbellHill	McClure2021	CampbellHill2021	TGSS	Unknown	Unknown	Unknown	USA	NorthAmerica	120	Inf
449	CampbellHill	McClure2021	CampbellHill2021	TGSS	Unknown	Unknown	Unknown	USA	NorthAmerica	120	Inf
450	CampbellHill	McClure2021	CampbellHill2021	TGSS	Unknown	Unknown	Unknown	USA	NorthAmerica	120	Inf
451	CampbellHill	McClure2021	CampbellHill2021	TGSS	Unknown	Unknown	Unknown	USA	NorthAmerica	120	Inf
452	CampbellHill	McClure2021	CampbellHill2021	TGSS	Unknown	Unknown	Unknown	USA	NorthAmerica	120	Inf
453	CampbellHill	McClure2021	CampbellHill2021	TGSS	Unknown	Unknown	Unknown	USA	NorthAmerica	120	Inf
454	CampbellHill	McClure2021	CampbellHill2021	TGSS	Unknown	Unknown	Unknown	USA	NorthAmerica	120	Inf
455	CampbellHill	McClure2021	CampbellHill2021	TGSS	Unknown	Unknown	Unknown	USA	NorthAmerica	120	Inf
456	CampbellHill	McClure2021	CampbellHill2021	TGSS	Unknown	Unknown	Unknown	USA	NorthAmerica	120	Inf
457	CampbellHill	McClure2021	CampbellHill2021	TGSS	Unknown	Unknown	Unknown	USA	NorthAmerica	1	Inf
458	CampbellHill	McClure2021	CampbellHill2021	TGSS	Unknown	Unknown	Unknown	USA	NorthAmerica	120	Inf
459	CampbellHill	McClure2021	CampbellHill2021	TGSS	Unknown	Unknown	Unknown	USA	NorthAmerica	7	13
460	CampbellHill	McClure2021	CampbellHill2021	TGSS	Unknown	Unknown	Unknown	USA	NorthAmerica	1	2
461	CampbellHill	McClure2021	CampbellHill2021	TGSS	Unknown	Unknown	Unknown	USA	NorthAmerica	7	13
462	CampbellHill	McClure2021	CampbellHill2021	TGSS	Unknown	Unknown	Unknown	USA	NorthAmerica	120	Inf
463	CampbellHill	McClure2021	CampbellHill2021	TGSS	Unknown	Unknown	Unknown	USA	NorthAmerica	120	Inf
464	CampbellHill	McClure2021	CampbellHill2021	TGSS	Unknown	Unknown	Unknown	USA	NorthAmerica	79	93
465	CampbellHill	McClure2021	CampbellHill2021	TGSS	Unknown	Unknown	Unknown	USA	NorthAmerica	10	23
466	CampbellHill	McClure2021	CampbellHill2021	TGSS	Unknown	Unknown	Unknown	USA	NorthAmerica	66	79
467	CampbellHill	McClure2021	CampbellHill2021	TGSS	Unknown	Unknown	Unknown	USA	NorthAmerica	79	93
468	CampbellHill	McClure2021	CampbellHill2021	TGSS	Unknown	Unknown	Unknown	USA	NorthAmerica	2	10
469	CampbellHill	McClure2021	CampbellHill2021	TGSS	Unknown	Unknown	Unknown	USA	NorthAmerica	14	20
470	CampbellHill	McClure2021	CampbellHill2021	TGSS	Unknown	Unknown	Unknown	USA	NorthAmerica	20	30
471	CampbellHill	McClure2021	CampbellHill2021	TGSS	Unknown	Unknown	Unknown	USA	NorthAmerica	14	20
472	CampbellHill	McClure2021	CampbellHill2021	TGSS	Unknown	Unknown	Unknown	USA	NorthAmerica	14	20
473	CampbellHill	McClure2021	CampbellHill2021	TGSS	Unknown	Unknown	Unknown	USA	NorthAmerica	10	14
474	CampbellHill	McClure2021	CampbellHill2021	TGSS	Unknown	Unknown	Unknown	USA	NorthAmerica	14	20
475	CampbellHill	McClure2021	CampbellHill2021	TGSS	Unknown	Unknown	Unknown	USA	NorthAmerica	14	20
476	CampbellHill	McClure2021	CampbellHill2021	TGSS	Unknown	Unknown	Unknown	USA	NorthAmerica	14	20
477	CampbellHill	McClure2021	CampbellHill2021	TGSS	Unknown	Unknown	Unknown	USA	NorthAmerica	14	20
478	CampbellHill	McClure2021	CampbellHill2021	TGSS	Unknown	Unknown	Unknown	USA	NorthAmerica	120	Inf
479	CampbellHill	McClure2021	CampbellHill2021	TGSS	Unknown	Unknown	Unknown	USA	NorthAmerica	120	Inf
480	CampbellHill	McClure2021	CampbellHill2021	TGSS	Unknown	Unknown	Unknown	USA	NorthAmerica	120	Inf
481	CampbellHill	McClure2021	CampbellHill2021	TGSS	Unknown	Unknown	Unknown	USA	NorthAmerica	120	Inf
482	CampbellHill	McClure2021	CampbellHill2021	TGSS	Unknown	Unknown	Unknown	USA	NorthAmerica	120	Inf
483	CampbellHill	McClure2021	CampbellHill2021	TGSS	Unknown	Unknown	Unknown	USA	NorthAmerica	120	Inf
484	CampbellHill	McClure2021	CampbellHill2021	TGSS	Unknown	Unknown	Unknown	USA	NorthAmerica	80	Inf
485	CampbellHill	McClure2021	CampbellHill2021	TGSS	Unknown	Unknown	Unknown	USA	NorthAmerica	80	Inf
486	CampbellHill	McClure2021	CampbellHill2021	TGSS	Unknown	Unknown	Unknown	USA	NorthAmerica	80	Inf
487	CampbellHill	McClure2021	CampbellHill2021	TGSS	Unknown	Unknown	Unknown	USA	NorthAmerica	80	Inf
488	CampbellHill	McClure2021	CampbellHill2021	TGSS	Unknown	Unknown	Unknown	USA	NorthAmerica	80	Inf
489	CampbellHill	McClure2021	CampbellHill2021	TGSS	Unknown	Unknown	Unknown	USA	NorthAmerica	120	Inf
490	CampbellHill	McClure2021	CampbellHill2021	TGSS	Unknown	Unknown	Unknown	USA	NorthAmerica	120	Inf
491	CampbellHill	McClure2021	CampbellHill2021	TGSS	Unknown	Unknown	Unknown	USA	NorthAmerica	120	Inf
492	CampbellHill	McClure2021	CampbellHill2021	TGSS	Unknown	Unknown	Unknown	USA	NorthAmerica	120	Inf
493	CampbellHill	McClure2021	CampbellHill2021	TGSS	Unknown	Unknown	Unknown	USA	NorthAmerica	120	Inf
494	CampbellHill	McClure2021	CampbellHill2021	TGSS	Unknown	Unknown	Unknown	USA	NorthAmerica	120	Inf
495	CampbellHill	McClure2021	CampbellHill2021	TGSS	Unknown	Unknown	Unknown	USA	NorthAmerica	119	Inf
496	CampbellHill	McClure2021	CampbellHill2021	TGSS	Unknown	Unknown	Unknown	USA	NorthAmerica	119	Inf
497	CampbellHill	McClure2021	CampbellHill2021	TGSS	Unknown	Unknown	Unknown	USA	NorthAmerica	119	Inf
498	CampbellHill	McClure2021	CampbellHill2021	TGSS	Unknown	Unknown	Unknown	USA	NorthAmerica	22	67
499	CampbellHill	McClure2021	CampbellHill2021	TGSS	Unknown	Unknown	Unknown	USA	NorthAmerica	120	Inf
500	CampbellHill	McClure2021	CampbellHill2021	TGSS	Unknown	Unknown	Unknown	USA	NorthAmerica	120	Inf
501	CampbellHill	McClure2021	CampbellHill2021	TGSS	Unknown	Unknown	Unknown	USA	NorthAmerica	120	Inf
502	CampbellHill	McClure2021	CampbellHill2021	TGSS	Unknown	Unknown	Unknown	USA	NorthAmerica	120	Inf
503	CampbellHill	McClure2021	CampbellHill2021	TGSS	Unknown	Unknown	Unknown	USA	NorthAmerica	120	Inf
504	CampbellHill	McClure2021	CampbellHill2021	TGSS	Unknown	Unknown	Unknown	USA	NorthAmerica	120	Inf
505	CampbellHill	McClure2021	CampbellHill2021	TGSS	Unknown	Unknown	Unknown	USA	NorthAmerica	120	Inf
506	CampbellHill	McClure2021	CampbellHill2021	TGSS	Unknown	Unknown	Unknown	USA	NorthAmerica	120	Inf
507	CampbellHill	McClure2021	CampbellHill2021	TGSS	Unknown	Unknown	Unknown	USA	NorthAmerica	120	Inf
508	CampbellHill	McClure2021	CampbellHill2021	TGSS	Unknown	Unknown	Unknown	USA	NorthAmerica	120	Inf
509	CampbellHill	McClure2021	CampbellHill2021	TGSS	Unknown	Unknown	Unknown	USA	NorthAmerica	120	Inf
510	CampbellHill	McClure2021	CampbellHill2021	TGSS	Unknown	Unknown	Unknown	USA	NorthAmerica	120	Inf
511	CampbellHill	McClure2021	CampbellHill2021	TGSS	Unknown	Unknown	Unknown	USA	NorthAmerica	30	30
512	CampbellHill	McClure2021	CampbellHill2021	TGSS	Unknown	Unknown	Unknown	USA	NorthAmerica	121	Inf
513	CampbellHill	McClure2021	CampbellHill2021	TGSS	Unknown	Unknown	Unknown	USA	NorthAmerica	30	43
514	CampbellHill	McClure2021	CampbellHill2021	TGSS	Unknown	Unknown	Unknown	USA	NorthAmerica	105	120
515	CampbellHill	McClure2021	CampbellHill2021	TGSS	Unknown	Unknown	Unknown	USA	NorthAmerica	105	120
516	CampbellHill	McClure2021	CampbellHill2021	TGSS	Unknown	Unknown	Unknown	USA	NorthAmerica	108	Inf
517	CampbellHill	McClure2021	CampbellHill2021	TGSS	Unknown	Unknown	Unknown	USA	NorthAmerica	108	Inf
518	CampbellHill	McClure2021	CampbellHill2021	TGSS	Unknown	Unknown	Unknown	USA	NorthAmerica	108	Inf
519	CampbellHill	McClure2021	CampbellHill2021	TGSS	Unknown	Unknown	Unknown	USA	NorthAmerica	69	86
520	CampbellHill	McClure2021	CampbellHill2021	TGSS	Unknown	Unknown	Unknown	USA	NorthAmerica	108	118
521	CampbellHill	McClure2021	CampbellHill2021	TGSS	Unknown	Unknown	Unknown	USA	NorthAmerica	53	66
522	CampbellHill	McClure2021	CampbellHill2021	TGSS	Unknown	Unknown	Unknown	USA	NorthAmerica	120	Inf
523	CampbellHill	McClure2021	CampbellHill2021	TGSS	Unknown	Unknown	Unknown	USA	NorthAmerica	109	Inf
524	CampbellHill	McClure2021	CampbellHill2021	TGSS	Unknown	Unknown	Unknown	USA	NorthAmerica	24	38
525	CampbellHill	McClure2021	CampbellHill2021	TGSS	Unknown	Unknown	Unknown	USA	NorthAmerica	109	Inf
526	CampbellHill	McClure2021	CampbellHill2021	TGSS	Unknown	Unknown	Unknown	USA	NorthAmerica	120	Inf
527	CampbellHill	McClure2021	CampbellHill2021	TGSS	Unknown	Unknown	Unknown	USA	NorthAmerica	120	Inf
528	CampbellHill	McClure2021	CampbellHill2021	TGSS	Unknown	Unknown	Unknown	USA	NorthAmerica	120	Inf
529	CampbellHill	McClure2021	CampbellHill2021	TGSS	Unknown	Unknown	Unknown	USA	NorthAmerica	120	Inf
530	CampbellHill	McClure2021	CampbellHill2021	TGSS	Unknown	Unknown	Unknown	USA	NorthAmerica	120	Inf
531	CampbellHill	McClure2021	CampbellHill2021	TGSS	Unknown	Unknown	Unknown	USA	NorthAmerica	120	Inf
532	CampbellHill	McClure2021	CampbellHill2021	TGSS	Unknown	Unknown	Unknown	USA	NorthAmerica	120	Inf
533	CampbellHill	McClure2021	CampbellHill2021	TGSS	Unknown	Unknown	Unknown	USA	NorthAmerica	120	Inf
534	CampbellHill	McClure2021	CampbellHill2021	TGSS	Unknown	Unknown	Unknown	USA	NorthAmerica	80	92
535	CampbellHill	McClure2021	CampbellHill2021	TGSS	Unknown	Unknown	Unknown	USA	NorthAmerica	92	109
536	CampbellHill	McClure2021	CampbellHill2021	TGSS	Unknown	Unknown	Unknown	USA	NorthAmerica	109	120
537	CampbellHill	McClure2021	CampbellHill2021	TGSS	Unknown	Unknown	Unknown	USA	NorthAmerica	37	53
538	CampbellHill	McClure2021	CampbellHill2021	TGSS	Unknown	Unknown	Unknown	USA	NorthAmerica	21	28
539	CampbellHill	McClure2021	CampbellHill2021	TGSS	Unknown	Unknown	Unknown	USA	NorthAmerica	120	Inf
540	CampbellHill	McClure2021	CampbellHill2021	TGSS	Unknown	Unknown	Unknown	USA	NorthAmerica	120	Inf
541	CampbellHill	McClure2021	CampbellHill2021	TGSS	Unknown	Unknown	Unknown	USA	NorthAmerica	120	Inf
542	CampbellHill	McClure2021	CampbellHill2021	TGSS	Unknown	Unknown	Unknown	USA	NorthAmerica	120	Inf
543	CampbellHill	McClure2021	CampbellHill2021	TGSS	Unknown	Unknown	Unknown	USA	NorthAmerica	16	71
544	TopoftheWorld	McClure2021	TopoftheWorld2021	TGSS	Unknown	Unknown	Unknown	USA	NorthAmerica	26	38
545	TopoftheWorld	McClure2021	TopoftheWorld2021	TGSS	Unknown	Unknown	Unknown	USA	NorthAmerica	120	Inf
546	TopoftheWorld	McClure2021	TopoftheWorld2021	TGSS	Unknown	Unknown	Unknown	USA	NorthAmerica	120	Inf
547	TopoftheWorld	McClure2021	TopoftheWorld2021	TGSS	Unknown	Unknown	Unknown	USA	NorthAmerica	120	Inf
548	TopoftheWorld	McClure2021	TopoftheWorld2021	TGSS	Unknown	Unknown	Unknown	USA	NorthAmerica	52	65
549	TopoftheWorld	McClure2021	TopoftheWorld2021	TGSS	Unknown	Unknown	Unknown	USA	NorthAmerica	10	19
550	TopoftheWorld	McClure2021	TopoftheWorld2021	TGSS	Unknown	Unknown	Unknown	USA	NorthAmerica	120	Inf
551	TopoftheWorld	McClure2021	TopoftheWorld2021	TGSS	Unknown	Unknown	Unknown	USA	NorthAmerica	120	Inf
552	TopoftheWorld	McClure2021	TopoftheWorld2021	TGSS	Unknown	Unknown	Unknown	USA	NorthAmerica	120	Inf
553	TopoftheWorld	McClure2021	TopoftheWorld2021	TGSS	Unknown	Unknown	Unknown	USA	NorthAmerica	120	Inf
554	TopoftheWorld	McClure2021	TopoftheWorld2021	TGSS	Unknown	Unknown	Unknown	USA	NorthAmerica	120	Inf
555	TopoftheWorld	McClure2021	TopoftheWorld2021	TGSS	Unknown	Unknown	Unknown	USA	NorthAmerica	120	Inf
556	TopoftheWorld	McClure2021	TopoftheWorld2021	TGSS	Unknown	Unknown	Unknown	USA	NorthAmerica	120	Inf
557	TopoftheWorld	McClure2021	TopoftheWorld2021	TGSS	Unknown	Unknown	Unknown	USA	NorthAmerica	120	Inf
558	TopoftheWorld	McClure2021	TopoftheWorld2021	TGSS	Unknown	Unknown	Unknown	USA	NorthAmerica	120	Inf
559	TopoftheWorld	McClure2021	TopoftheWorld2021	TGSS	Unknown	Unknown	Unknown	USA	NorthAmerica	120	Inf
560	TopoftheWorld	McClure2021	TopoftheWorld2021	TGSS	Unknown	Unknown	Unknown	USA	NorthAmerica	120	Inf
561	TopoftheWorld	McClure2021	TopoftheWorld2021	TGSS	Unknown	Unknown	Unknown	USA	NorthAmerica	120	Inf
562	TopoftheWorld	McClure2021	TopoftheWorld2021	TGSS	Unknown	Unknown	Unknown	USA	NorthAmerica	120	Inf
563	TopoftheWorld	McClure2021	TopoftheWorld2021	TGSS	Unknown	Unknown	Unknown	USA	NorthAmerica	120	Inf
564	TopoftheWorld	McClure2021	TopoftheWorld2021	TGSS	Unknown	Unknown	Unknown	USA	NorthAmerica	120	Inf
565	TopoftheWorld	McClure2021	TopoftheWorld2021	TGSS	Unknown	Unknown	Unknown	USA	NorthAmerica	120	Inf
566	TopoftheWorld	McClure2021	TopoftheWorld2021	TGSS	Unknown	Unknown	Unknown	USA	NorthAmerica	120	Inf
567	TopoftheWorld	McClure2021	TopoftheWorld2021	TGSS	Unknown	Unknown	Unknown	USA	NorthAmerica	38	52
568	TopoftheWorld	McClure2021	TopoftheWorld2021	TGSS	Unknown	Unknown	Unknown	USA	NorthAmerica	120	Inf
569	TopoftheWorld	McClure2021	TopoftheWorld2021	TGSS	Unknown	Unknown	Unknown	USA	NorthAmerica	120	Inf
570	TopoftheWorld	McClure2021	TopoftheWorld2021	TGSS	Unknown	Unknown	Unknown	USA	NorthAmerica	120	Inf
571	TopoftheWorld	McClure2021	TopoftheWorld2021	TGSS	Unknown	Unknown	Unknown	USA	NorthAmerica	120	Inf
572	TopoftheWorld	McClure2021	TopoftheWorld2021	TGSS	Unknown	Unknown	Unknown	USA	NorthAmerica	120	Inf
573	TopoftheWorld	McClure2021	TopoftheWorld2021	TGSS	Unknown	Unknown	Unknown	USA	NorthAmerica	120	Inf
574	TopoftheWorld	McClure2021	TopoftheWorld2021	TGSS	Unknown	Unknown	Unknown	USA	NorthAmerica	120	Inf
575	TopoftheWorld	McClure2021	TopoftheWorld2021	TGSS	Unknown	Unknown	Unknown	USA	NorthAmerica	120	Inf
576	TopoftheWorld	McClure2021	TopoftheWorld2021	TGSS	Unknown	Unknown	Unknown	USA	NorthAmerica	109	120
577	TopoftheWorld	McClure2021	TopoftheWorld2021	TGSS	Unknown	Unknown	Unknown	USA	NorthAmerica	120	Inf
578	TopoftheWorld	McClure2021	TopoftheWorld2021	TGSS	Unknown	Unknown	Unknown	USA	NorthAmerica	120	Inf
579	TopoftheWorld	McClure2021	TopoftheWorld2021	TGSS	Unknown	Unknown	Unknown	USA	NorthAmerica	120	Inf
580	TopoftheWorld	McClure2021	TopoftheWorld2021	TGSS	Unknown	Unknown	Unknown	USA	NorthAmerica	120	Inf
581	TopoftheWorld	McClure2021	TopoftheWorld2021	TGSS	Unknown	Unknown	Unknown	USA	NorthAmerica	120	Inf
582	TopoftheWorld	McClure2021	TopoftheWorld2021	TGSS	Unknown	Unknown	Unknown	USA	NorthAmerica	120	Inf
583	TopoftheWorld	McClure2021	TopoftheWorld2021	TGSS	Unknown	Unknown	Unknown	USA	NorthAmerica	120	Inf
584	TopoftheWorld	McClure2021	TopoftheWorld2021	TGSS	Unknown	Unknown	Unknown	USA	NorthAmerica	120	Inf
585	TopoftheWorld	McClure2021	TopoftheWorld2021	TGSS	Unknown	Unknown	Unknown	USA	NorthAmerica	120	Inf
586	TopoftheWorld	McClure2021	TopoftheWorld2021	TGSS	Unknown	Unknown	Unknown	USA	NorthAmerica	120	Inf
587	TopoftheWorld	McClure2021	TopoftheWorld2021	TGSS	Unknown	Unknown	Unknown	USA	NorthAmerica	120	Inf
588	TopoftheWorld	McClure2021	TopoftheWorld2021	TGSS	Unknown	Unknown	Unknown	USA	NorthAmerica	120	Inf
589	TopoftheWorld	McClure2021	TopoftheWorld2021	TGSS	Unknown	Unknown	Unknown	USA	NorthAmerica	120	Inf
590	TopoftheWorld	McClure2021	TopoftheWorld2021	TGSS	Unknown	Unknown	Unknown	USA	NorthAmerica	120	Inf
591	TopoftheWorld	McClure2021	TopoftheWorld2021	TGSS	Unknown	Unknown	Unknown	USA	NorthAmerica	1	3
592	TopoftheWorld	McClure2021	TopoftheWorld2021	TGSS	Unknown	Unknown	Unknown	USA	NorthAmerica	109	120
593	TopoftheWorld	McClure2021	TopoftheWorld2021	TGSS	Unknown	Unknown	Unknown	USA	NorthAmerica	120	Inf
594	TopoftheWorld	McClure2021	TopoftheWorld2021	TGSS	Unknown	Unknown	Unknown	USA	NorthAmerica	120	Inf
595	TopoftheWorld	McClure2021	TopoftheWorld2021	TGSS	Unknown	Unknown	Unknown	USA	NorthAmerica	120	Inf
596	TopoftheWorld	McClure2021	TopoftheWorld2021	TGSS	Unknown	Unknown	Unknown	USA	NorthAmerica	120	Inf
597	TopoftheWorld	McClure2021	TopoftheWorld2021	TGSS	Unknown	Unknown	Unknown	USA	NorthAmerica	120	Inf
598	TopoftheWorld	McClure2021	TopoftheWorld2021	TGSS	Unknown	Unknown	Unknown	USA	NorthAmerica	120	Inf
599	TopoftheWorld	McClure2021	TopoftheWorld2021	TGSS	Unknown	Unknown	Unknown	USA	NorthAmerica	120	Inf
600	TopoftheWorld	McClure2021	TopoftheWorld2021	TGSS	Unknown	Unknown	Unknown	USA	NorthAmerica	120	Inf
601	TopoftheWorld	McClure2021	TopoftheWorld2021	TGSS	Unknown	Unknown	Unknown	USA	NorthAmerica	120	Inf
602	TopoftheWorld	McClure2021	TopoftheWorld2021	TGSS	Unknown	Unknown	Unknown	USA	NorthAmerica	120	Inf
603	TopoftheWorld	McClure2021	TopoftheWorld2021	TGSS	Unknown	Unknown	Unknown	USA	NorthAmerica	120	Inf
604	TopoftheWorld	McClure2021	TopoftheWorld2021	TGSS	Unknown	Unknown	Unknown	USA	NorthAmerica	120	Inf
605	TopoftheWorld	McClure2021	TopoftheWorld2021	TGSS	Unknown	Unknown	Unknown	USA	NorthAmerica	120	Inf
606	TopoftheWorld	McClure2021	TopoftheWorld2021	TGSS	Unknown	Unknown	Unknown	USA	NorthAmerica	120	Inf
607	TopoftheWorld	McClure2021	TopoftheWorld2021	TGSS	Unknown	Unknown	Unknown	USA	NorthAmerica	120	Inf
608	TopoftheWorld	McClure2021	TopoftheWorld2021	TGSS	Unknown	Unknown	Unknown	USA	NorthAmerica	120	Inf
609	TopoftheWorld	McClure2021	TopoftheWorld2021	TGSS	Unknown	Unknown	Unknown	USA	NorthAmerica	120	Inf
610	TopoftheWorld	McClure2021	TopoftheWorld2021	TGSS	Unknown	Unknown	Unknown	USA	NorthAmerica	119	Inf
611	TopoftheWorld	McClure2021	TopoftheWorld2021	TGSS	Unknown	Unknown	Unknown	USA	NorthAmerica	119	Inf
612	TopoftheWorld	McClure2021	TopoftheWorld2021	TGSS	Unknown	Unknown	Unknown	USA	NorthAmerica	119	Inf
613	TopoftheWorld	McClure2021	TopoftheWorld2021	TGSS	Unknown	Unknown	Unknown	USA	NorthAmerica	134	Inf
614	TopoftheWorld	McClure2021	TopoftheWorld2021	TGSS	Unknown	Unknown	Unknown	USA	NorthAmerica	119	Inf
615	TopoftheWorld	McClure2021	TopoftheWorld2021	TGSS	Unknown	Unknown	Unknown	USA	NorthAmerica	120	Inf
616	TopoftheWorld	McClure2021	TopoftheWorld2021	TGSS	Unknown	Unknown	Unknown	USA	NorthAmerica	120	Inf
617	TopoftheWorld	McClure2021	TopoftheWorld2021	TGSS	Unknown	Unknown	Unknown	USA	NorthAmerica	120	Inf
618	TopoftheWorld	McClure2021	TopoftheWorld2021	TGSS	Unknown	Unknown	Unknown	USA	NorthAmerica	60	71
619	TopoftheWorld	McClure2021	TopoftheWorld2021	TGSS	Unknown	Unknown	Unknown	USA	NorthAmerica	60	71
620	TopoftheWorld	McClure2021	TopoftheWorld2021	TGSS	Unknown	Unknown	Unknown	USA	NorthAmerica	120	Inf
621	TopoftheWorld	McClure2021	TopoftheWorld2021	TGSS	Unknown	Unknown	Unknown	USA	NorthAmerica	120	Inf
622	TopoftheWorld	McClure2021	TopoftheWorld2021	TGSS	Unknown	Unknown	Unknown	USA	NorthAmerica	120	Inf
623	TopoftheWorld	McClure2021	TopoftheWorld2021	TGSS	Unknown	Unknown	Unknown	USA	NorthAmerica	120	Inf
624	TopoftheWorld	McClure2021	TopoftheWorld2021	TGSS	Unknown	Unknown	Unknown	USA	NorthAmerica	60	71
625	TopoftheWorld	McClure2021	TopoftheWorld2021	TGSS	Unknown	Unknown	Unknown	USA	NorthAmerica	120	Inf
626	TopoftheWorld	McClure2021	TopoftheWorld2021	TGSS	Unknown	Unknown	Unknown	USA	NorthAmerica	120	Inf
627	TopoftheWorld	McClure2021	TopoftheWorld2021	TGSS	Unknown	Unknown	Unknown	USA	NorthAmerica	120	Inf
628	TopoftheWorld	McClure2021	TopoftheWorld2021	TGSS	Unknown	Unknown	Unknown	USA	NorthAmerica	120	Inf
629	TopoftheWorld	McClure2021	TopoftheWorld2021	TGSS	Unknown	Unknown	Unknown	USA	NorthAmerica	120	Inf
630	TopoftheWorld	McClure2021	TopoftheWorld2021	TGSS	Unknown	Unknown	Unknown	USA	NorthAmerica	120	Inf
631	TopoftheWorld	McClure2021	TopoftheWorld2021	TGSS	Unknown	Unknown	Unknown	USA	NorthAmerica	120	Inf
632	TopoftheWorld	McClure2021	TopoftheWorld2021	TGSS	Unknown	Unknown	Unknown	USA	NorthAmerica	120	Inf
633	TopoftheWorld	McClure2021	TopoftheWorld2021	TGSS	Unknown	Unknown	Unknown	USA	NorthAmerica	120	Inf
634	TopoftheWorld	McClure2021	TopoftheWorld2021	TGSS	Unknown	Unknown	Unknown	USA	NorthAmerica	120	Inf
635	Trysglywn	NaturalPower21	Trysglywn2021	TBMF	ButeoButeo	CommonBuzzard	2020	UK	Europe	57	Inf
636	Trysglywn	NaturalPower21	Trysglywn2021	TBMF	ButeoButeo	CommonBuzzard	2020	UK	Europe	28	Inf
637	Trysglywn	NaturalPower21	Trysglywn2021	TBMF	ButeoButeo	CommonBuzzard	2020	UK	Europe	2	2
638	Trysglywn	NaturalPower21	Trysglywn2021	TBMF	ButeoButeo	CommonBuzzard	2020	UK	Europe	5	5
639	Trysglywn	NaturalPower21	Trysglywn2021	TBMF	ButeoButeo	CommonBuzzard	2020	UK	Europe	34	Inf
640	Trysglywn	NaturalPower21	Trysglywn2021	TBMF	ButeoButeo	CommonBuzzard	2020	UK	Europe	9	Inf
641	Trysglywn	NaturalPower21	Trysglywn2021	TBMF	AccipiterNisus	EurasianSparrowhawk	2020	UK	Europe	29	Inf
642	Trysglywn	NaturalPower21	Trysglywn2021	TBMF	ButeoButeo	CommonBuzzard	2020	UK	Europe	10	Inf
643	Trysglywn	NaturalPower21	Trysglywn2021	TBMF	AccipiterNisus	EurasianSparrowhawk	2020	UK	Europe	38	38
644	Trysglywn	NaturalPower21	Trysglywn2021	TBMF	AccipiterNisus	EurasianSparrowhawk	2020	UK	Europe	24	24
645	Trysglywn	NaturalPower21	Trysglywn2021	TBMF	AccipiterNisus	EurasianSparrowhawk	2020	UK	Europe	25	25
