# Supplementary material for: A review of raptor carcass persistence trials and the practical implications for fatality estimation at wind farms
Source: PeerJ. 2022 Nov 15;10:e14163. doi: 10.7717/peerj.14163 (PMC9673768; doi:10.7717/peerj.14163)
Supplement: Supplemental Information 4 [file peerj-10-14163-s004.csv]

pkID	Size	Season	Visibility	s1	s2	s3	s4	s5
pk181	lrg	spring	RP	0	0	1	NA	NA
pk182	lrg	spring	RP	1	NA	NA	NA	NA
pk183	lrg	spring	RP	1	NA	NA	NA	NA
pk184	lrg	spring	RP	1	NA	NA	NA	NA
pk185	lrg	spring	RP	0	0	NA	NA	NA
pk186	lrg	spring	RP	1	NA	NA	NA	NA
pk187	lrg	spring	RP	1	NA	NA	NA	NA
pk188	lrg	spring	RP	1	NA	NA	NA	NA
pk189	lrg	spring	RP	1	NA	NA	NA	NA
pk190	lrg	spring	RP	0	0	0	0	NA
pk191	lrg	spring	RP	1	NA	NA	NA	NA
pk192	lrg	spring	RP	0	1	NA	NA	NA
pk193	lrg	spring	RP	0	0	0	0	0
pk194	lrg	spring	RP	1	NA	NA	NA	NA
pk195	lrg	spring	RP	1	NA	NA	NA	NA
pk196	lrg	spring	RP	1	NA	NA	NA	NA
pk197	lrg	spring	RP	0	0	0	NA	NA
pk198	lrg	spring	RP	1	NA	NA	NA	NA
pk199	lrg	spring	RP	0	NA	NA	NA	NA
pk200	lrg	spring	RP	1	NA	NA	NA	NA
pk201	lrg	summer	RP	1	NA	NA	NA	NA
pk202	lrg	summer	RP	1	NA	NA	NA	NA
pk203	lrg	summer	RP	1	NA	NA	NA	NA
pk204	lrg	summer	RP	0	0	0	0	0
pk205	lrg	summer	RP	1	NA	NA	NA	NA
pk206	lrg	summer	RP	1	NA	NA	NA	NA
pk207	lrg	summer	RP	1	NA	NA	NA	NA
pk208	lrg	summer	RP	1	NA	NA	NA	NA
pk209	lrg	summer	RP	1	NA	NA	NA	NA
pk210	lrg	summer	RP	1	NA	NA	NA	NA
pk211	lrg	summer	RP	1	NA	NA	NA	NA
pk212	lrg	summer	RP	1	NA	NA	NA	NA
pk213	lrg	summer	RP	1	NA	NA	NA	NA
pk214	lrg	summer	RP	1	NA	NA	NA	NA
pk215	lrg	summer	RP	1	NA	NA	NA	NA
pk216	lrg	summer	RP	1	NA	NA	NA	NA
pk217	lrg	summer	RP	0	NA	NA	NA	NA
pk218	lrg	summer	RP	1	NA	NA	NA	NA
pk219	lrg	summer	RP	1	NA	NA	NA	NA
pk220	lrg	summer	RP	1	NA	NA	NA	NA
pk221	lrg	fall	RP	1	NA	NA	NA	NA
pk222	lrg	fall	RP	1	NA	NA	NA	NA
pk223	lrg	fall	RP	1	NA	NA	NA	NA
pk224	lrg	fall	RP	1	NA	NA	NA	NA
pk225	lrg	fall	RP	1	NA	NA	NA	NA
pk226	lrg	fall	RP	1	NA	NA	NA	NA
pk227	lrg	fall	RP	1	NA	NA	NA	NA
pk228	lrg	fall	RP	1	NA	NA	NA	NA
pk229	lrg	fall	RP	0	0	1	NA	NA
pk230	lrg	fall	RP	1	NA	NA	NA	NA
pk231	lrg	fall	RP	1	NA	NA	NA	NA
pk232	lrg	fall	RP	1	NA	NA	NA	NA
pk233	lrg	fall	RP	1	NA	NA	NA	NA
pk234	lrg	fall	RP	1	NA	NA	NA	NA
pk235	lrg	fall	RP	1	NA	NA	NA	NA
pk236	lrg	fall	RP	0	1	NA	NA	NA
pk237	lrg	fall	RP	1	NA	NA	NA	NA
pk238	lrg	fall	RP	1	NA	NA	NA	NA
pk239	lrg	fall	RP	1	NA	NA	NA	NA
pk240	lrg	fall	RP	0	1	NA	NA	NA
pk241	lrg	spring	M	0	NA	NA	NA	NA
pk242	lrg	spring	M	1	NA	NA	NA	NA
pk243	lrg	spring	M	1	NA	NA	NA	NA
pk244	lrg	spring	M	0	1	NA	NA	NA
pk245	lrg	spring	M	1	NA	NA	NA	NA
pk246	lrg	spring	M	1	NA	NA	NA	NA
pk247	lrg	spring	M	1	NA	NA	NA	NA
pk248	lrg	spring	M	1	NA	NA	NA	NA
pk249	lrg	spring	M	1	NA	NA	NA	NA
pk250	lrg	spring	M	0	1	NA	NA	NA
pk251	lrg	spring	M	1	NA	NA	NA	NA
pk252	lrg	spring	M	1	NA	NA	NA	NA
pk253	lrg	spring	M	1	NA	NA	NA	NA
pk254	lrg	spring	M	1	NA	NA	NA	NA
pk255	lrg	spring	M	0	0	1	NA	NA
pk256	lrg	spring	M	0	NA	NA	NA	NA
pk257	lrg	spring	M	1	NA	NA	NA	NA
pk258	lrg	spring	M	1	NA	NA	NA	NA
pk259	lrg	spring	M	1	NA	NA	NA	NA
pk260	lrg	spring	M	0	1	NA	NA	NA
pk261	lrg	summer	M	1	NA	NA	NA	NA
pk262	lrg	summer	M	1	NA	NA	NA	NA
pk263	lrg	summer	M	1	NA	NA	NA	NA
pk264	lrg	summer	M	1	NA	NA	NA	NA
pk265	lrg	summer	M	1	NA	NA	NA	NA
pk266	lrg	summer	M	1	NA	NA	NA	NA
pk267	lrg	summer	M	1	NA	NA	NA	NA
pk268	lrg	summer	M	1	NA	NA	NA	NA
pk269	lrg	summer	M	1	NA	NA	NA	NA
pk270	lrg	summer	M	1	NA	NA	NA	NA
pk271	lrg	summer	M	0	NA	NA	NA	NA
pk272	lrg	summer	M	1	NA	NA	NA	NA
pk273	lrg	summer	M	0	1	NA	NA	NA
pk274	lrg	summer	M	1	NA	NA	NA	NA
pk275	lrg	summer	M	1	NA	NA	NA	NA
pk276	lrg	summer	M	1	NA	NA	NA	NA
pk277	lrg	summer	M	0	0	0	0	NA
pk278	lrg	summer	M	0	0	0	NA	NA
pk279	lrg	summer	M	1	NA	NA	NA	NA
pk280	lrg	summer	M	0	1	NA	NA	NA
pk281	lrg	fall	M	1	NA	NA	NA	NA
pk282	lrg	fall	M	1	NA	NA	NA	NA
pk283	lrg	fall	M	0	NA	NA	NA	NA
pk284	lrg	fall	M	1	NA	NA	NA	NA
pk285	lrg	fall	M	0	1	NA	NA	NA
pk286	lrg	fall	M	1	NA	NA	NA	NA
pk287	lrg	fall	M	0	1	NA	NA	NA
pk288	lrg	fall	M	0	0	1	NA	NA
pk289	lrg	fall	M	1	NA	NA	NA	NA
pk290	lrg	fall	M	1	NA	NA	NA	NA
pk291	lrg	fall	M	1	NA	NA	NA	NA
pk292	lrg	fall	M	1	NA	NA	NA	NA
pk293	lrg	fall	M	1	NA	NA	NA	NA
pk294	lrg	fall	M	1	NA	NA	NA	NA
pk295	lrg	fall	M	0	1	NA	NA	NA
pk296	lrg	fall	M	1	NA	NA	NA	NA
pk297	lrg	fall	M	1	NA	NA	NA	NA
pk298	lrg	fall	M	1	NA	NA	NA	NA
pk299	lrg	fall	M	1	NA	NA	NA	NA
pk300	lrg	fall	M	1	NA	NA	NA	NA
pk301	lrg	spring	D	1	NA	NA	NA	NA
pk302	lrg	spring	D	1	NA	NA	NA	NA
pk303	lrg	spring	D	0	NA	NA	NA	NA
pk304	lrg	spring	D	1	NA	NA	NA	NA
pk305	lrg	spring	D	0	0	0	0	NA
pk306	lrg	spring	D	0	0	0	0	NA
pk307	lrg	spring	D	0	0	1	NA	NA
pk308	lrg	spring	D	0	NA	NA	NA	NA
pk309	lrg	spring	D	1	NA	NA	NA	NA
pk310	lrg	spring	D	0	1	NA	NA	NA
pk311	lrg	spring	D	0	0	1	NA	NA
pk312	lrg	spring	D	0	0	0	0	0
pk313	lrg	spring	D	0	0	0	0	NA
pk314	lrg	spring	D	0	0	0	0	1
pk315	lrg	spring	D	1	NA	NA	NA	NA
pk316	lrg	spring	D	1	NA	NA	NA	NA
pk317	lrg	spring	D	0	1	NA	NA	NA
pk318	lrg	spring	D	0	NA	NA	NA	NA
pk319	lrg	spring	D	0	0	1	NA	NA
pk320	lrg	spring	D	0	NA	NA	NA	NA
pk321	lrg	summer	D	1	NA	NA	NA	NA
pk322	lrg	summer	D	1	NA	NA	NA	NA
pk323	lrg	summer	D	0	0	1	NA	NA
pk324	lrg	summer	D	1	NA	NA	NA	NA
pk325	lrg	summer	D	0	1	NA	NA	NA
pk326	lrg	summer	D	1	NA	NA	NA	NA
pk327	lrg	summer	D	1	NA	NA	NA	NA
pk328	lrg	summer	D	0	0	0	1	NA
pk329	lrg	summer	D	1	NA	NA	NA	NA
pk330	lrg	summer	D	1	NA	NA	NA	NA
pk331	lrg	summer	D	1	NA	NA	NA	NA
pk332	lrg	summer	D	1	NA	NA	NA	NA
pk333	lrg	summer	D	1	NA	NA	NA	NA
pk334	lrg	summer	D	0	0	0	0	NA
pk335	lrg	summer	D	0	NA	NA	NA	NA
pk336	lrg	summer	D	1	NA	NA	NA	NA
pk337	lrg	summer	D	0	0	1	NA	NA
pk338	lrg	summer	D	0	0	0	0	NA
pk339	lrg	summer	D	0	0	1	NA	NA
pk340	lrg	summer	D	1	NA	NA	NA	NA
pk341	lrg	fall	D	1	NA	NA	NA	NA
pk342	lrg	fall	D	1	NA	NA	NA	NA
pk343	lrg	fall	D	0	1	NA	NA	NA
pk344	lrg	fall	D	0	0	NA	NA	NA
pk345	lrg	fall	D	1	NA	NA	NA	NA
pk346	lrg	fall	D	1	NA	NA	NA	NA
pk347	lrg	fall	D	1	NA	NA	NA	NA
pk348	lrg	fall	D	1	NA	NA	NA	NA
pk349	lrg	fall	D	0	1	NA	NA	NA
pk350	lrg	fall	D	1	NA	NA	NA	NA
pk351	lrg	fall	D	0	1	NA	NA	NA
pk352	lrg	fall	D	0	0	1	NA	NA
pk353	lrg	fall	D	0	0	0	0	NA
pk354	lrg	fall	D	1	NA	NA	NA	NA
pk355	lrg	fall	D	0	NA	NA	NA	NA
pk356	lrg	fall	D	0	0	1	NA	NA
pk357	lrg	fall	D	1	NA	NA	NA	NA
pk358	lrg	fall	D	0	0	1	NA	NA
pk359	lrg	fall	D	1	NA	NA	NA	NA
pk360	lrg	fall	D	0	0	0	0	0
