# Supplementary material for: A review of raptor carcass persistence trials and the practical implications for fatality estimation at wind farms
Source: PeerJ. 2022 Nov 15;10:e14163. doi: 10.7717/peerj.14163 (PMC9673768; doi:10.7717/peerj.14163)
Supplement: Supplemental Information 5 [file peerj-10-14163-s005.csv]

Turbine	Raptor
Turbine1	0.55
Turbine2	0.55
Turbine3	0.55
Turbine4	0.55
Turbine5	0.55
Turbine6	0.55
Turbine7	0.55
Turbine8	0.55
Turbine9	0.55
Turbine10	0.55
Turbine11	0.55
Turbine12	0.55
